# Supplementary material for: Bis(4,4′′-difluoro-1,1′:3′,1′′-terphenyl-2′-carboxyl­ato-κO)tetra­kis­(methanol-κO)calcium methanol tetra­solvate
Source: Acta Crystallogr Sect E Struct Rep Online. 2013 Jan 23;69(Pt 2):m122–3. doi: 10.1107/S1600536813000044 (PMC3569211; doi:10.1107/S1600536813000044)
Supplement: Supplementary file 1 [file e-69-0m122-sup1.cif]

##############################################################################
#                                                                            #
# This CIF contains the data in a paper accepted for publication in          #
# Acta Crystallographica Section E. It conforms to the requirements of       #
# Notes for Authors for Acta Crystallographica Section E, and has been       #
# peer reviewed under the auspices of the IUCr Commission on Journals.       #
#                                                                            #
# Full details of the Crystallographic Information File format               #
# are given in the paper "The Crystallographic Information File (CIF):       #
# a New Standard Archive File for Crystallography" by S. R. Hall, F. H.      #
# Allen and I. D. Brown [Acta Cryst. (1991), A47, 655-685].                  #
#                                                                            #
# The current version of the core CIF dictionary is obtainable from          #
# ftp://ftp.iucr.org/pub/cif_core.dic.                                       #
#                                                                            #
# Software is freely available for graphical display of the structure(s)     #
# in this CIF. For information consult the CIF software page                 #
# http://www.iucr.org/resources/cif/software.                                #
#                                                                            #
# This file may be used for bona fide research purposes within the           #
# scientific community so long as proper attribution is given to the journal # 
# article from which it was obtained.                                        #
#                                                                            #
##############################################################################
data_I
_audit_creation_method     SHELXL-97
_chemical_name_systematic
;
Bis(4,4''-difluoro-1,1':3',1''-terphenyl-2'-carboxylato-
\k<i>O</i>)tetrakis(methanol-\k<i>O</i>)calcium methanol tetrasolvate
;
_chemical_name_common     ?
_chemical_formula_moiety     'C46 H54 Ca F4 O12'
_chemical_formula_sum     'C46 H54 Ca F4 O12'
_chemical_formula_iupac     '[Ca (C19 H11 F2 O2)2 (C H4 O)4], 4C H4 O'
_chemical_formula_weight     914.97
_chemical_melting_point     ?
_symmetry_cell_setting     orthorhombic
_symmetry_space_group_name_H-M     'P b c a'
_symmetry_space_group_name_Hall     '-p 2ac 2ab'
loop_
    _symmetry_equiv_pos_as_xyz
    'x, y, z'
    '-x+1/2, -y, z+1/2'
    '-x, y+1/2, -z+1/2'
    'x+1/2, -y+1/2, -z'
    '-x, -y, -z'
    'x-1/2, y, -z-1/2'
    'x, -y-1/2, z-1/2'
    '-x-1/2, y-1/2, z'
_cell_length_a     15.4611(19)
_cell_length_b     14.2436(18)
_cell_length_c     20.886(3)
_cell_angle_alpha     90.00
_cell_angle_beta     90.00
_cell_angle_gamma     90.00
_cell_volume     4599.5(10)
_cell_formula_units_Z     4
_cell_measurement_reflns_used     2898
_cell_measurement_theta_min     2.17
_cell_measurement_theta_max     22.04
_cell_measurement_temperature     200(2)
_exptl_crystal_description     'block'
_exptl_crystal_colour     'colorless'
_exptl_crystal_size_max     0.32
_exptl_crystal_size_mid     0.23
_exptl_crystal_size_min     0.14
_exptl_crystal_density_diffrn     1.321
_exptl_crystal_density_meas     ?
_exptl_crystal_density_method     'not measured'
_exptl_crystal_F_000     1928
_exptl_absorpt_coefficient_mu     0.213
_exptl_absorpt_correction_type     multi-scan
_exptl_absorpt_process_details     '(SADABS; Bruker, 2000)'
_exptl_absorpt_correction_T_min     0.521
_exptl_absorpt_correction_T_max     1.00
_exptl_special_details     ?
_diffrn_ambient_temperature     200(2)
_diffrn_radiation_type     MoK\a
_diffrn_radiation_wavelength     0.71073
_diffrn_radiation_source     'fine-focus sealed tube'
_diffrn_radiation_monochromator     graphite
_diffrn_measurement_device_type     'Bruker SMART CCD area-detector'
_diffrn_measurement_method     'phi and omega scans'
_diffrn_detector_area_resol_mean     ?
_diffrn_reflns_number     32627
_diffrn_reflns_av_R_equivalents     0.1433
_diffrn_reflns_av_sigmaI/netI     0.1074
_diffrn_reflns_theta_min     1.95
_diffrn_reflns_theta_max     28.29
_diffrn_reflns_theta_full     28.29
_diffrn_measured_fraction_theta_max     0.999
_diffrn_measured_fraction_theta_full     0.999
_diffrn_reflns_limit_h_min     -14
_diffrn_reflns_limit_h_max     20
_diffrn_reflns_limit_k_min     -18
_diffrn_reflns_limit_k_max     18
_diffrn_reflns_limit_l_min     -23
_diffrn_reflns_limit_l_max     27
_diffrn_standards_number     0
_diffrn_standards_interval_count     ?
_diffrn_standards_interval_time     ?
_diffrn_standards_decay_%     ?
_refine_special_details
;
Refinement of <i>F</i>^2^ against ALL reflections. The weighted <i>R</i>-factor
<i>wR</i> and goodness of fit <i>S</i> are based on <i>F</i>^2^, conventional
<i>R</i>-factors <i>R</i> are based on <i>F</i>, with <i>F</i> set to zero for
negative <i>F</i>^2^. The threshold expression of <i>F</i>^2^ >
\s(<i>F</i>^2^) is used only for calculating <i>R</i>-factors(gt) <i>etc</i>.
and is not relevant to the choice of reflections for refinement.
<i>R</i>-factors based on <i>F</i>^2^ are statistically about twice as large
as those based on <i>F</i>, and <i>R</i>- factors based on ALL data will be
even larger.
;
_reflns_number_total     5709
_reflns_number_gt     2624
_reflns_threshold_expression     I>2sigma(I)
_refine_ls_structure_factor_coef     Fsqd
_refine_ls_matrix_type     full
_refine_ls_R_factor_all     0.1640
_refine_ls_R_factor_gt     0.0636
_refine_ls_wR_factor_gt     0.1245
_refine_ls_wR_factor_ref     0.1645
_refine_ls_goodness_of_fit_ref     0.978
_refine_ls_restrained_S_all     0.978
_refine_ls_number_reflns     5709
_refine_ls_number_parameters     300
_refine_ls_number_restraints     0
_refine_ls_hydrogen_treatment     mixed
_refine_ls_weighting_scheme     calc
_refine_ls_weighting_details
         'calc w=1/[\s^2^(Fo^2^)+(0.0644P)^2^+0.0000P] where P=(Fo^2^+2Fc^2^)/3'
_atom_sites_solution_hydrogens     geom
_atom_sites_solution_primary     direct
_atom_sites_solution_secondary     difmap
_refine_ls_shift/su_max     0.000
_refine_ls_shift/su_mean     0.000
_refine_diff_density_max     0.434
_refine_diff_density_min     -0.445
_refine_ls_extinction_method     none
_refine_ls_extinction_coef     ?
loop_
    _atom_type_symbol
    _atom_type_description
    _atom_type_scat_dispersion_real
    _atom_type_scat_dispersion_imag
    _atom_type_scat_source
    'C' 'C' 0.0033 0.0016
                         'International Tables Vol C Tables 4.2.6.8 and 6.1.1.4'
    'H' 'H' 0.0000 0.0000
                         'International Tables Vol C Tables 4.2.6.8 and 6.1.1.4'
    'O' 'O' 0.0106 0.0060
                         'International Tables Vol C Tables 4.2.6.8 and 6.1.1.4'
    'Ca' 'Ca' 0.2262 0.3064
                         'International Tables Vol C Tables 4.2.6.8 and 6.1.1.4'
    'F' 'F' 0.0171 0.0103
                         'International Tables Vol C Tables 4.2.6.8 and 6.1.1.4'
_computing_data_collection     '<i>SMART</i> (Bruker, 2000)'
_computing_cell_refinement     '<i>SAINT</i> (Bruker, 2000)'
_computing_data_reduction     '<i>SAINT</i> (Bruker, 2000)'
_computing_structure_solution     '<i>SHELXS97</i> (Sheldrick,2008)'
_computing_structure_refinement     '<i>SHELXL97</i> (Sheldrick, 2008)'
_computing_molecular_graphics     'SHELXTL (Sheldrick, 2008)'
_computing_publication_material     'SHELXTL (Sheldrick, 2008)'
loop_
    _atom_site_type_symbol
    _atom_site_label
    _atom_site_fract_x
    _atom_site_fract_y
    _atom_site_fract_z
    _atom_site_U_iso_or_equiv
    _atom_site_adp_type
    _atom_site_calc_flag
    _atom_site_refinement_flags
    _atom_site_occupancy
    _atom_site_symmetry_multiplicity
    _atom_site_disorder_assembly
    _atom_site_disorder_group
    Ca Ca1 1.0000 0.0000 0.5000 0.0296(2) Uani d S 1 2 . .
    O O2 0.79691(12) 0.20766(14) 0.46541(10) 0.0359(5) Uani d . 1 1 . .
    O O1 0.92097(13) 0.12979(14) 0.47660(10) 0.0382(6) Uani d . 1 1 . .
    O O3 0.94225(15) -0.07389(16) 0.40917(11) 0.0416(6) Uani d . 1 1 . .
    O O4 1.12075(14) 0.04631(15) 0.44165(11) 0.0436(6) Uani d . 1 1 . .
    F F2 1.02858(13) 0.35764(16) 0.71251(10) 0.0657(6) Uani d . 1 1 . .
    F F1 0.68180(14) 0.03347(16) 0.22211(11) 0.0698(7) Uani d . 1 1 . .
    C C15 0.7834(2) 0.2459(2) 0.27894(15) 0.0414(8) Uani d . 1 1 . .
    H H15 0.7766 0.3120 0.2754 0.050 Uiso calc R 1 1 . .
    C C1 0.87736(19) 0.1973(2) 0.45564(14) 0.0293(7) Uani d . 1 1 . .
    C C8 0.99166(19) 0.3377(2) 0.51732(15) 0.0349(8) Uani d . 1 1 . .
    C C2 0.92369(18) 0.27084(19) 0.41636(15) 0.0297(7) Uani d . 1 1 . .
    C C6 0.9544(2) 0.3437(2) 0.31427(17) 0.0439(9) Uani d . 1 1 . .
    H H6 0.9460 0.3476 0.2693 0.053 Uiso calc R 1 1 . .
    C C14 0.8506(2) 0.2098(2) 0.31613(15) 0.0353(8) Uani d . 1 1 . .
    C C3 0.97877(18) 0.3349(2) 0.44720(16) 0.0327(8) Uani d . 1 1 . .
    C C7 0.91018(19) 0.2756(2) 0.35003(15) 0.0344(8) Uani d . 1 1 . .
    C C5 1.0100(2) 0.4050(2) 0.34434(17) 0.0455(9) Uani d . 1 1 . .
    H H5 1.0407 0.4501 0.3197 0.055 Uiso calc R 1 1 . .
    C C9 0.9219(2) 0.3391(2) 0.56012(16) 0.0368(8) Uani d . 1 1 . .
    H H9 0.8647 0.3351 0.5436 0.044 Uiso calc R 1 1 . .
    C C13 1.0747(2) 0.3425(2) 0.54382(17) 0.0400(8) Uani d . 1 1 . .
    H H13 1.1235 0.3414 0.5161 0.048 Uiso calc R 1 1 . .
    C C19 0.8596(2) 0.1135(2) 0.31971(16) 0.0451(9) Uani d . 1 1 . .
    H H19 0.9049 0.0876 0.3448 0.054 Uiso calc R 1 1 . .
    C C10 0.9335(2) 0.3462(2) 0.62520(16) 0.0428(8) Uani d . 1 1 . .
    H H10 0.8855 0.3479 0.6535 0.051 Uiso calc R 1 1 . .
    C C4 1.0216(2) 0.4017(2) 0.40898(18) 0.0426(9) Uani d . 1 1 . .
    H H4 1.0595 0.4455 0.4287 0.051 Uiso calc R 1 1 . .
    C C11 1.0168(2) 0.3508(2) 0.64801(17) 0.0454(9) Uani d . 1 1 . .
    C C12 1.0876(2) 0.3486(2) 0.60847(17) 0.0439(9) Uani d . 1 1 . .
    H H12 1.1444 0.3512 0.6256 0.053 Uiso calc R 1 1 . .
    C C17 0.7379(2) 0.0923(3) 0.25238(17) 0.0479(9) Uani d . 1 1 . .
    C C21 1.1492(2) 0.1374(2) 0.42276(18) 0.0514(10) Uani d . 1 1 . .
    H H21A 1.1019 0.1703 0.4011 0.077 Uiso calc R 1 1 . .
    H H21B 1.1984 0.1314 0.3934 0.077 Uiso calc R 1 1 . .
    H H21C 1.1669 0.1730 0.4607 0.077 Uiso calc R 1 1 . .
    C C20 0.9850(2) -0.1026(3) 0.35239(19) 0.0562(10) Uani d . 1 1 . .
    H H20A 1.0103 -0.0477 0.3312 0.084 Uiso calc R 1 1 . .
    H H20B 0.9433 -0.1327 0.3236 0.084 Uiso calc R 1 1 . .
    H H20C 1.0309 -0.1474 0.3632 0.084 Uiso calc R 1 1 . .
    C C18 0.8036(2) 0.0540(2) 0.28735(17) 0.0503(10) Uani d . 1 1 . .
    H H18 0.8108 -0.0122 0.2895 0.060 Uiso calc R 1 1 . .
    C C16 0.7266(2) 0.1872(3) 0.24715(16) 0.0472(9) Uani d . 1 1 . .
    H H16 0.6808 0.2123 0.2222 0.057 Uiso calc R 1 1 . .
    O O5 0.24558(14) 0.91787(15) 0.43929(12) 0.0451(6) Uani d . 1 1 . .
    H H5A 0.2373 0.8828 0.4711 0.068 Uiso calc R 1 1 . .
    O O6 0.78040(14) 0.86827(15) 0.41295(12) 0.0483(6) Uani d . 1 1 . .
    H H6A 0.7576 0.8192 0.4275 0.073 Uiso calc R 1 1 . .
    C C23 0.7269(2) 0.9463(2) 0.42684(19) 0.0504(10) Uani d . 1 1 . .
    H H23A 0.7059 0.9417 0.4710 0.076 Uiso calc R 1 1 . .
    H H23B 0.6775 0.9468 0.3974 0.076 Uiso calc R 1 1 . .
    H H23C 0.7601 1.0044 0.4217 0.076 Uiso calc R 1 1 . .
    C C22 0.2469(2) 0.8631(3) 0.38278(18) 0.0554(10) Uani d . 1 1 . .
    H H22A 0.2503 0.9045 0.3454 0.083 Uiso calc R 1 1 . .
    H H22B 0.1940 0.8254 0.3803 0.083 Uiso calc R 1 1 . .
    H H22C 0.2974 0.8215 0.3835 0.083 Uiso calc R 1 1 . .
    H H2 1.163(2) 0.003(3) 0.4370(19) 0.078(13) Uiso d . 1 1 . .
    H H1 0.892(3) -0.104(3) 0.4134(19) 0.084(15) Uiso d . 1 1 . .
loop_
    _atom_site_aniso_label
    _atom_site_aniso_U_11
    _atom_site_aniso_U_22
    _atom_site_aniso_U_33
    _atom_site_aniso_U_12
    _atom_site_aniso_U_13
    _atom_site_aniso_U_23
    Ca1 0.0215(4) 0.0302(4) 0.0370(5) 0.0015(4) 0.0028(4) 0.0044(4)
    O2 0.0218(12) 0.0384(12) 0.0474(15) 0.0003(9) 0.0029(9) 0.0063(11)
    O1 0.0323(13) 0.0324(12) 0.0498(15) 0.0075(10) -0.0001(10) 0.0092(11)
    O3 0.0317(14) 0.0506(15) 0.0424(15) -0.0045(12) 0.0031(10) -0.0080(11)
    O4 0.0311(13) 0.0363(13) 0.0635(17) 0.0029(11) 0.0164(11) 0.0084(12)
    F2 0.0575(14) 0.0938(17) 0.0456(15) -0.0085(12) -0.0073(10) -0.0017(12)
    F1 0.0726(16) 0.0703(15) 0.0663(16) -0.0189(12) -0.0069(12) -0.0205(12)
    C15 0.049(2) 0.0419(19) 0.034(2) -0.0009(17) 0.0049(16) 0.0006(16)
    C1 0.0267(18) 0.0323(16) 0.0289(18) -0.0018(14) -0.0024(13) -0.0011(14)
    C8 0.0302(18) 0.0283(16) 0.046(2) -0.0047(14) 0.0023(15) -0.0028(14)
    C2 0.0221(16) 0.0286(16) 0.039(2) 0.0030(13) 0.0053(13) 0.0005(14)
    C6 0.046(2) 0.048(2) 0.038(2) -0.0018(17) 0.0053(16) 0.0051(17)
    C14 0.038(2) 0.0380(18) 0.0298(19) 0.0003(15) 0.0071(14) 0.0016(15)
    C3 0.0244(17) 0.0344(17) 0.039(2) 0.0024(14) 0.0027(14) 0.0016(15)
    C7 0.0326(19) 0.0334(17) 0.037(2) 0.0036(14) 0.0092(14) 0.0017(15)
    C5 0.050(2) 0.0404(19) 0.046(2) -0.0122(17) 0.0131(17) 0.0055(17)
    C9 0.0301(19) 0.0355(18) 0.045(2) 0.0006(14) 0.0005(15) -0.0024(15)
    C13 0.0250(18) 0.0425(19) 0.052(2) -0.0040(15) 0.0025(15) -0.0006(17)
    C19 0.055(2) 0.0374(19) 0.043(2) 0.0013(17) -0.0025(17) 0.0010(16)
    C10 0.036(2) 0.047(2) 0.045(2) 0.0004(15) 0.0014(16) -0.0009(17)
    C4 0.035(2) 0.0391(19) 0.053(2) -0.0065(15) 0.0053(16) -0.0005(17)
    C11 0.050(2) 0.049(2) 0.038(2) -0.0034(17) -0.0063(17) -0.0002(17)
    C12 0.032(2) 0.051(2) 0.049(2) -0.0045(16) -0.0059(16) -0.0017(18)
    C17 0.049(2) 0.056(2) 0.039(2) -0.0108(19) 0.0065(17) -0.015(2)
    C21 0.051(2) 0.044(2) 0.060(3) -0.0037(18) 0.0096(18) 0.0131(18)
    C20 0.053(2) 0.053(2) 0.062(3) 0.0039(19) 0.0097(19) -0.011(2)
    C18 0.065(3) 0.037(2) 0.049(2) -0.0060(19) 0.0053(19) -0.0065(18)
    C16 0.047(2) 0.059(2) 0.036(2) 0.0054(18) -0.0005(17) -0.0051(18)
    O5 0.0352(13) 0.0449(14) 0.0553(17) 0.0028(11) 0.0104(12) 0.0055(12)
    O6 0.0331(14) 0.0410(13) 0.0710(18) -0.0088(11) 0.0044(11) 0.0040(13)
    C23 0.045(2) 0.039(2) 0.067(3) -0.0086(17) 0.0080(18) 0.0013(18)
    C22 0.054(2) 0.060(2) 0.052(3) 0.006(2) 0.0038(18) 0.001(2)
_geom_special_details
;
All e.s.d.'s (except the e.s.d. in the dihedral angle between two l.s. planes)
are estimated using the full covariance matrix. The cell e.s.d.'s are taken
into account individually in the estimation of e.s.d.'s in distances, angles
and torsion angles; correlations between e.s.d.'s in cell parameters are only
used when they are defined by crystal symmetry. An approximate (isotropic)
treatment of cell e.s.d.'s is used for estimating e.s.d.'s involving l.s.
planes.
;
loop_
    _geom_bond_atom_site_label_1
    _geom_bond_atom_site_label_2
    _geom_bond_site_symmetry_2
    _geom_bond_distance
    _geom_bond_publ_flag
    Ca1 O1 5_756 2.2692(19) y
    Ca1 O1 . 2.2693(19) y
    Ca1 O4 5_756 2.325(2) y
    Ca1 O4 . 2.325(2) y
    Ca1 O3 . 2.346(2) y
    Ca1 O3 5_756 2.346(2) y
    O2 C1 . 1.269(3) ?
    O1 C1 . 1.253(3) ?
    O3 C20 . 1.418(4) ?
    O3 H1 . 0.89(4) ?
    O4 C21 . 1.425(4) ?
    O4 H2 . 0.91(4) ?
    F2 C11 . 1.363(4) ?
    F1 C17 . 1.362(4) ?
    C15 C16 . 1.382(5) ?
    C15 C14 . 1.395(4) ?
    C15 H15 . 0.9500 ?
    C1 C2 . 1.511(4) ?
    C8 C13 . 1.400(4) ?
    C8 C9 . 1.401(4) ?
    C8 C3 . 1.479(4) ?
    C2 C7 . 1.403(4) ?
    C2 C3 . 1.404(4) ?
    C6 C5 . 1.377(5) ?
    C6 C7 . 1.403(4) ?
    C6 H6 . 0.9500 ?
    C14 C19 . 1.380(4) ?
    C14 C7 . 1.492(4) ?
    C3 C4 . 1.408(4) ?
    C5 C4 . 1.363(5) ?
    C5 H5 . 0.9500 ?
    C9 C10 . 1.375(4) ?
    C9 H9 . 0.9500 ?
    C13 C12 . 1.368(4) ?
    C13 H13 . 0.9500 ?
    C19 C18 . 1.388(4) ?
    C19 H19 . 0.9500 ?
    C10 C11 . 1.375(5) ?
    C10 H10 . 0.9500 ?
    C4 H4 . 0.9500 ?
    C11 C12 . 1.371(5) ?
    C12 H12 . 0.9500 ?
    C17 C18 . 1.364(5) ?
    C17 C16 . 1.367(5) ?
    C21 H21A . 0.9800 ?
    C21 H21B . 0.9800 ?
    C21 H21C . 0.9800 ?
    C20 H20A . 0.9800 ?
    C20 H20B . 0.9800 ?
    C20 H20C . 0.9800 ?
    C18 H18 . 0.9500 ?
    C16 H16 . 0.9500 ?
    O5 C22 . 1.415(4) ?
    O5 H5A . 0.8400 ?
    O6 C23 . 1.416(4) ?
    O6 H6A . 0.8400 ?
    C23 H23A . 0.9800 ?
    C23 H23B . 0.9800 ?
    C23 H23C . 0.9800 ?
    C22 H22A . 0.9800 ?
    C22 H22B . 0.9800 ?
    C22 H22C . 0.9800 ?
loop_
    _geom_angle_atom_site_label_1
    _geom_angle_atom_site_label_2
    _geom_angle_atom_site_label_3
    _geom_angle_site_symmetry_1
    _geom_angle_site_symmetry_3
    _geom_angle
    _geom_angle_publ_flag
    O1 Ca1 O1 5_756 . 180.00(8) ?
    O1 Ca1 O4 5_756 5_756 95.07(8) ?
    O1 Ca1 O4 . 5_756 84.93(8) ?
    O1 Ca1 O4 5_756 . 84.93(8) ?
    O1 Ca1 O4 . . 95.07(8) ?
    O4 Ca1 O4 5_756 . 180.0 ?
    O1 Ca1 O3 5_756 . 90.78(8) ?
    O1 Ca1 O3 . . 89.22(8) ?
    O4 Ca1 O3 5_756 . 89.48(8) ?
    O4 Ca1 O3 . . 90.52(8) ?
    O1 Ca1 O3 5_756 5_756 89.22(8) ?
    O1 Ca1 O3 . 5_756 90.78(8) ?
    O4 Ca1 O3 5_756 5_756 90.52(8) ?
    O4 Ca1 O3 . 5_756 89.48(8) ?
    O3 Ca1 O3 . 5_756 180.0 ?
    C1 O1 Ca1 . . 171.8(2) ?
    C20 O3 Ca1 . . 128.9(2) ?
    C20 O3 H1 . . 110(3) ?
    Ca1 O3 H1 . . 118(3) ?
    C21 O4 Ca1 . . 130.6(2) ?
    C21 O4 H2 . . 112(2) ?
    Ca1 O4 H2 . . 116(2) ?
    C16 C15 C14 . . 121.2(3) ?
    C16 C15 H15 . . 119.4 ?
    C14 C15 H15 . . 119.4 ?
    O1 C1 O2 . . 124.1(3) ?
    O1 C1 C2 . . 117.8(3) ?
    O2 C1 C2 . . 118.1(3) ?
    C13 C8 C9 . . 117.0(3) ?
    C13 C8 C3 . . 121.1(3) ?
    C9 C8 C3 . . 121.9(3) ?
    C7 C2 C3 . . 120.8(3) ?
    C7 C2 C1 . . 119.9(3) ?
    C3 C2 C1 . . 119.3(3) ?
    C5 C6 C7 . . 120.0(3) ?
    C5 C6 H6 . . 120.0 ?
    C7 C6 H6 . . 120.0 ?
    C19 C14 C15 . . 118.1(3) ?
    C19 C14 C7 . . 122.4(3) ?
    C15 C14 C7 . . 119.5(3) ?
    C2 C3 C4 . . 117.7(3) ?
    C2 C3 C8 . . 123.6(3) ?
    C4 C3 C8 . . 118.7(3) ?
    C6 C7 C2 . . 119.1(3) ?
    C6 C7 C14 . . 118.9(3) ?
    C2 C7 C14 . . 122.0(3) ?
    C4 C5 C6 . . 120.8(3) ?
    C4 C5 H5 . . 119.6 ?
    C6 C5 H5 . . 119.6 ?
    C10 C9 C8 . . 122.1(3) ?
    C10 C9 H9 . . 119.0 ?
    C8 C9 H9 . . 119.0 ?
    C12 C13 C8 . . 121.8(3) ?
    C12 C13 H13 . . 119.1 ?
    C8 C13 H13 . . 119.1 ?
    C14 C19 C18 . . 121.2(3) ?
    C14 C19 H19 . . 119.4 ?
    C18 C19 H19 . . 119.4 ?
    C9 C10 C11 . . 117.9(3) ?
    C9 C10 H10 . . 121.0 ?
    C11 C10 H10 . . 121.0 ?
    C5 C4 C3 . . 121.5(3) ?
    C5 C4 H4 . . 119.2 ?
    C3 C4 H4 . . 119.2 ?
    F2 C11 C12 . . 119.4(3) ?
    F2 C11 C10 . . 118.1(3) ?
    C12 C11 C10 . . 122.5(3) ?
    C13 C12 C11 . . 118.7(3) ?
    C13 C12 H12 . . 120.6 ?
    C11 C12 H12 . . 120.6 ?
    F1 C17 C18 . . 118.4(3) ?
    F1 C17 C16 . . 119.3(3) ?
    C18 C17 C16 . . 122.2(3) ?
    O4 C21 H21A . . 109.5 ?
    O4 C21 H21B . . 109.5 ?
    H21A C21 H21B . . 109.5 ?
    O4 C21 H21C . . 109.5 ?
    H21A C21 H21C . . 109.5 ?
    H21B C21 H21C . . 109.5 ?
    O3 C20 H20A . . 109.5 ?
    O3 C20 H20B . . 109.5 ?
    H20A C20 H20B . . 109.5 ?
    O3 C20 H20C . . 109.5 ?
    H20A C20 H20C . . 109.5 ?
    H20B C20 H20C . . 109.5 ?
    C17 C18 C19 . . 118.7(3) ?
    C17 C18 H18 . . 120.6 ?
    C19 C18 H18 . . 120.6 ?
    C17 C16 C15 . . 118.6(3) ?
    C17 C16 H16 . . 120.7 ?
    C15 C16 H16 . . 120.7 ?
    C22 O5 H5A . . 109.5 ?
    C23 O6 H6A . . 109.5 ?
    O6 C23 H23A . . 109.5 ?
    O6 C23 H23B . . 109.5 ?
    H23A C23 H23B . . 109.5 ?
    O6 C23 H23C . . 109.5 ?
    H23A C23 H23C . . 109.5 ?
    H23B C23 H23C . . 109.5 ?
    O5 C22 H22A . . 109.5 ?
    O5 C22 H22B . . 109.5 ?
    H22A C22 H22B . . 109.5 ?
    O5 C22 H22C . . 109.5 ?
    H22A C22 H22C . . 109.5 ?
    H22B C22 H22C . . 109.5 ?
loop_
    _geom_hbond_atom_site_label_D
    _geom_hbond_atom_site_label_H
    _geom_hbond_atom_site_label_A
    _geom_hbond_site_symmetry_A
    _geom_hbond_distance_DH
    _geom_hbond_distance_HA
    _geom_hbond_distance_DA
    _geom_hbond_angle_DHA
    O3 H1 O6 1_545 0.89(4) 1.78(4) 2.636(3) 162(4)
    O4 H2 O5 1_645 0.91(4) 1.76(4) 2.660(3) 172(4)
    O6 H6A O2 8_765 0.84 1.96 2.804(3) 177.3
    O5 H5A O2 5_666 0.84 1.92 2.755(3) 169.9
data_global
_journal_data_validation_number     ?
_journal_date_recd_electronic     2012-11-21
_journal_date_accepted     2013-01-02
_journal_name_full     'Acta Crystallographica, Section E'
_journal_year     2013
_journal_volume     69
_journal_issue      2
_journal_page_first     m122
_journal_page_last     m123
_journal_paper_category     QM
_journal_paper_doi     10.1107/S1600536813000044
_journal_coeditor_code     RU2047
_publ_contact_author_name     'Sungho Yoon'
_publ_contact_author_address
;
Department of Bio & Nano Chemistry
College of Natural Sciences
Kookmin University
Seoul 136-702
Republic of Korea
;
_publ_contact_author_email     'yoona@kookmin.ac.kr, crpark@kookmin.ac.kr'
_publ_contact_author_fax     '82-2-910-4415'
_publ_contact_author_phone     '82-2-910-4763'
_publ_section_title
;\
Bis(4,4''-difluoro-1,1':3',1''-terphenyl-2'-carboxylato-\k<i>O</i>)\
tetrakis(methanol-\k<i>O</i>)calcium methanol tetrasolvate
;
loop_
    _publ_author_name
    _publ_author_address
    'Namseok Kim'
;
Department of Bio & Nano Chemistry
College of Natural Sciences
Kookmin University
861-1 Jeongneung-dong,
Seongbuk-gu
Seoul 136-702
Republic of Korea
;
    'Heeso Noh'
;
Department of Physics,
College of Natural Sciences,
Kookmin University,
861-1 Jeongneung-dong,
Seongbuk-gu,
Seoul 136-702,
Republic of Korea.
;
    'Sungho Yoon'
;
Department of Bio & Nano Chemistry
College of Natural Sciences
Kookmin University
861-1 Jeongneung-dong,
Seongbuk-gu
Seoul 136-702
Republic of Korea
;
    'Chan Ryang Park'
;
Department of Bio & Nano Chemistry
College of Natural Sciences
Kookmin University
861-1 Jeongneung-dong,
Seongbuk-gu
Seoul 136-702
Republic of Korea
;
