# Supplementary material for: Bis(4,4′′-difluoro-1,1′:3′,1′′-terphenyl-2′-carboxyl­ato-κO)tetra­kis­(methanol-κO)calcium methanol tetra­solvate
Source: Acta Crystallogr Sect E Struct Rep Online. 2013 Jan 23;69(Pt 2):m122–3. doi: 10.1107/S1600536813000044 (PMC3569211; doi:10.1107/S1600536813000044)
Supplement: Supplementary file 2 [file e-69-0m122-Isup2.hkl]

# 
# h,k,l, Fc-squared, Fo-squared, sigma(Fo-squared) and status flag 
# 
data_I
_shelx_title ' NS80 in Pbca' 
_shelx_refln_list_code          4 
_shelx_F_calc_maximum      324.86 
_exptl_crystal_F_000      1928.00 
_reflns_d_resolution_high  0.7499 
 
loop_ 
 _symmetry_equiv_pos_as_xyz 
 'x, y, z' 
 '-x+1/2, -y, z+1/2' 
 '-x, y+1/2, -z+1/2' 
 'x+1/2, -y+1/2, -z' 
 '-x, -y, -z' 
 'x-1/2, y, -z-1/2' 
 'x, -y-1/2, z-1/2' 
 '-x-1/2, y-1/2, z' 
 
_cell_length_a    15.4611 
_cell_length_b    14.2436 
_cell_length_c    20.8859 
_cell_angle_alpha  90.000 
_cell_angle_beta   90.000 
_cell_angle_gamma  90.000 
 
_shelx_F_squared_multiplier     1.000 
 
loop_ 
 _refln_index_h 
 _refln_index_k 
 _refln_index_l 
 _refln_F_squared_calc 
 _refln_F_squared_meas 
 _refln_F_squared_sigma 
 _refln_observed_status 
   2   0   0    17046.08    21902.75    613.98 o 
   4   0   0    92027.48   120576.28   3257.39 o 
   6   0   0     3976.89     4970.88    176.55 o 
   8   0   0     4816.37     5319.86    359.90 o 
  10   0   0     2583.77     2283.40    252.32 o 
  12   0   0     3641.97     3448.13    342.47 o 
  14   0   0     6620.33     7618.73    577.98 o 
  16   0   0      711.22      637.68    244.89 o 
  18   0   0      138.74        9.93    105.34 o 
  20   0   0       99.78     -141.81    189.82 o 
   2   1   0    22332.87    27495.05    613.57 o 
   4   1   0      462.79      556.80     48.43 o 
   6   1   0      355.08      303.40     43.15 o 
   8   1   0     4801.87     5822.14    191.88 o 
  10   1   0     2231.38     2630.03    126.42 o 
  12   1   0      295.79      237.39    109.32 o 
  14   1   0      376.74      498.77    142.75 o 
  16   1   0      903.64      747.19    186.71 o 
  18   1   0        7.26      -81.99    104.54 o 
  20   1   0        5.47      165.00    121.56 o 
   0   2   0     3599.24     3251.45     93.49 o 
   2   2   0      366.13      348.45     28.32 o 
   4   2   0    11135.41    11765.75    253.57 o 
   6   2   0    12014.69    13258.75    436.55 o 
   8   2   0     5332.82     5548.87    192.12 o 
  10   2   0       34.26       48.29     42.78 o 
  12   2   0      742.27      725.00    133.43 o 
  14   2   0      487.45      363.08    139.01 o 
  16   2   0     2577.83     2708.27    283.70 o 
  18   2   0     1176.97     1104.64    374.64 o 
  20   2   0      383.93      337.25    189.09 o 
   2   3   0    43768.48    47342.96   1058.07 o 
   4   3   0     3019.28     2930.76     90.99 o 
   6   3   0     5291.13     5876.23    208.47 o 
   8   3   0      502.92      428.17     61.43 o 
  10   3   0     1808.51     2054.84    117.09 o 
  12   3   0      407.52      555.98    125.35 o 
  14   3   0       18.76      -70.84    216.99 o 
  16   3   0      444.41      449.49    158.01 o 
  18   3   0       29.19      -24.48    103.24 o 
  20   3   0      256.01      298.47    143.07 o 
   0   4   0   105534.36   102381.66   2270.07 o 
   2   4   0    24383.99    25488.39    513.06 o 
   4   4   0    12377.89    12437.84    280.20 o 
   6   4   0     7871.82     7732.09    197.22 o 
   8   4   0      563.98      558.17     72.71 o 
  10   4   0     6773.06     7062.51    250.38 o 
  12   4   0      181.07      108.55     90.22 o 
  14   4   0       67.97      107.20    115.98 o 
  16   4   0      562.62      721.04    188.08 o 
  18   4   0      890.22      517.73    355.44 o 
  20   4   0      543.62      239.91    143.89 o 
   2   5   0       26.04       21.65     20.35 o 
   4   5   0    12150.11    13259.27    303.39 o 
   6   5   0     3231.46     3248.49    113.49 o 
   8   5   0     4331.29     4708.22    191.94 o 
  10   5   0     1473.12     1517.84    183.13 o 
  12   5   0       85.31       84.99     58.55 o 
  14   5   0     1628.93     1743.75    212.01 o 
  16   5   0      180.73      201.58     97.48 o 
  18   5   0      642.81      569.05    404.02 o 
   0   6   0    11915.04    11893.43    389.48 o 
   2   6   0    21571.11    22147.90    419.97 o 
   4   6   0       18.74       46.91     32.02 o 
   6   6   0     4673.88     4656.91    163.75 o 
   8   6   0       10.92      -12.06     33.42 o 
  10   6   0     2471.00     2801.30    243.86 o 
  12   6   0      555.61      601.05     96.12 o 
  14   6   0     1162.49     1119.91    331.45 o 
  16   6   0      100.88      190.06    172.21 o 
  18   6   0       86.86       66.00    106.46 o 
   2   7   0     2258.96     2470.08     84.44 o 
   4   7   0      371.56      315.85     41.05 o 
   6   7   0     4179.57     4306.55    147.08 o 
   8   7   0     2175.17     2076.92    104.29 o 
  10   7   0     2307.69     2168.81    136.88 o 
  12   7   0      296.23      287.77     74.63 o 
  14   7   0      117.29      301.81     90.22 o 
  16   7   0       61.26      291.85     99.17 o 
  18   7   0       48.27       31.45    131.55 o 
   0   8   0     1261.96     1275.61    103.04 o 
   2   8   0     5910.68     5608.92    158.91 o 
   4   8   0     1771.90     1688.87    108.78 o 
   6   8   0      685.98      676.63     64.43 o 
   8   8   0      372.98      409.35     70.47 o 
  10   8   0      786.29      671.63     86.12 o 
  12   8   0     2074.45     2136.64    140.79 o 
  14   8   0     1291.03     1329.60    161.02 o 
  16   8   0      112.21       -4.72    146.92 o 
  18   8   0        4.51     -110.28    110.28 o 
   2   9   0     1286.32     1188.72     76.29 o 
   4   9   0     5710.40     5808.90    189.95 o 
   6   9   0      962.57      891.33     72.60 o 
   8   9   0      141.84      168.34     49.97 o 
  10   9   0      521.32      406.85     84.04 o 
  12   9   0      367.22      412.47     85.60 o 
  14   9   0      140.72      265.06     98.86 o 
  16   9   0        1.62      -30.52    114.46 o 
  18   9   0       86.50      124.79    131.95 o 
   0  10   0     2910.93     2902.22    147.57 o 
   2  10   0       98.32       82.62     35.04 o 
   4  10   0     1541.28     1474.05    123.01 o 
   6  10   0     3902.78     3567.76    132.51 o 
   8  10   0     4409.83     4323.78    228.75 o 
  10  10   0      269.87      296.31     71.95 o 
  12  10   0      101.82      149.21     85.73 o 
  14  10   0       13.87      -29.36    103.31 o 
  16  10   0      250.34      320.84    262.98 o 
   2  11   0      590.80      588.24     70.00 o 
   4  11   0       44.50       57.89     47.27 o 
   6  11   0     2506.29     2391.62    140.53 o 
   8  11   0        3.71      -44.47     50.89 o 
  10  11   0      387.13      373.25     92.21 o 
  12  11   0      149.62      204.46     93.27 o 
  14  11   0      464.42      258.74    280.22 o 
  16  11   0       52.44      114.04    134.59 o 
   0  12   0      200.99      244.05     65.50 o 
   2  12   0     7142.48     8071.33    295.63 o 
   4  12   0     6968.79     7735.39    249.50 o 
   6  12   0       76.66       98.96     54.99 o 
   8  12   0      674.29      661.13     91.25 o 
  10  12   0      117.83      112.04    101.03 o 
  12  12   0     1819.66     2004.25    200.86 o 
  14  12   0      105.29      165.36    115.83 o 
   2  13   0      178.19      241.15     60.58 o 
   4  13   0       44.11      177.97     65.42 o 
   6  13   0      171.26      200.00     63.63 o 
   8  13   0      131.06      -10.11     67.98 o 
  10  13   0       92.89      115.70     91.68 o 
  12  13   0       30.79      -15.66     88.14 o 
  14  13   0        5.06      -14.46    114.57 o 
   0  14   0     2150.84     2578.88    217.07 o 
   2  14   0      431.83      372.30     94.51 o 
   4  14   0      230.95      199.84     67.31 o 
   6  14   0       87.46      215.84     70.02 o 
   8  14   0       16.16       84.02     82.56 o 
  10  14   0        0.91     -117.04    144.78 o 
  12  14   0      508.69      311.31    240.41 o 
   2  15   0        4.74      -66.92     66.92 o 
   4  15   0       63.11     -139.05    139.05 o 
   6  15   0       32.07      102.99     84.33 o 
   8  15   0        0.40      160.41    104.80 o 
  10  15   0        4.46      -74.47     87.25 o 
  12  15   0        4.91      170.13    127.41 o 
   0  16   0      270.03       87.60    139.62 o 
   2  16   0      711.69      667.20    120.27 o 
   4  16   0       17.32      -78.23     78.23 o 
   6  16   0       25.81      -37.02     92.55 o 
   8  16   0      207.25       -0.99    292.95 o 
  10  16   0       20.43     -139.59    139.59 o 
   2  17   0       35.31       43.22     97.33 o 
   4  17   0        0.10      -35.41     82.47 o 
   6  17   0      232.26      180.93    161.31 o 
   8  17   0        1.23        6.96    123.46 o 
   0  18   0      372.66      121.22    188.72 o 
   2  18   0      944.12     1222.50    573.01 o 
   4  18   0       36.55       53.17    135.96 o 
   6  18   0      202.87       78.91    115.40 o 
   1   1   1     3449.45     3528.08     56.59 o 
   2   1   1      357.13      325.88     15.08 o 
   3   1   1    14282.62    16343.05    253.69 o 
   4   1   1     1650.25     1821.98     48.04 o 
   5   1   1      141.49      131.23     19.35 o 
   6   1   1      291.73      237.06     29.96 o 
   7   1   1     1091.02     1026.50     51.67 o 
   8   1   1       10.15      -22.93     22.93 o 
   9   1   1     1949.61     2185.75     84.16 o 
  10   1   1      112.92       54.96     37.62 o 
  11   1   1       10.56       38.31     41.78 o 
  12   1   1      168.89      162.51     67.71 o 
  13   1   1      106.88      130.21     72.66 o 
  14   1   1      249.85      304.36     89.42 o 
  15   1   1     1120.67     1399.78    235.76 o 
  16   1   1      443.88      313.42     74.63 o 
  17   1   1     1017.14     1220.63    118.32 o 
  18   1   1        7.05       63.45     83.46 o 
  19   1   1      620.54      219.41    109.67 o 
  20   1   1      132.20       26.83     98.69 o 
   0   2   1    14423.30    14584.18    293.02 o 
   1   2   1      525.12      552.83     20.05 o 
   2   2   1     2811.98     2671.99     53.21 o 
   3   2   1     1028.49     1021.32     33.04 o 
   4   2   1    20179.04    23213.28    333.24 o 
   5   2   1      859.97      833.85     36.81 o 
   6   2   1      819.58      764.34     38.66 o 
   7   2   1     2778.62     2716.15     84.04 o 
   8   2   1      141.07      135.18     31.35 o 
   9   2   1       16.61       44.14     28.10 o 
  10   2   1       22.74       -1.43     34.39 o 
  11   2   1      219.06      240.28     54.25 o 
  12   2   1        5.70       11.62     58.94 o 
  13   2   1     1185.55     1234.61    129.07 o 
  14   2   1      127.27       88.60     80.06 o 
  15   2   1       20.06       88.58     81.01 o 
  16   2   1       19.97       -3.15     59.66 o 
  17   2   1      475.45      387.42     97.41 o 
  18   2   1      162.80       23.40     85.06 o 
  19   2   1      503.12      186.98    100.68 o 
  20   2   1       32.50       24.12     89.72 o 
   1   3   1    60927.89    61616.05    898.78 o 
   2   3   1       61.99       50.53     16.61 o 
   3   3   1    62088.85    68603.59    939.31 o 
   4   3   1     9685.16    10307.15    164.99 o 
   5   3   1       19.99       -4.84     15.65 o 
   6   3   1     4993.83     5545.58    120.10 o 
   7   3   1     5104.08     5580.40    119.98 o 
   8   3   1      359.63      254.37     47.28 o 
   9   3   1      419.73      449.04     46.32 o 
  10   3   1      648.66      788.83     59.88 o 
  11   3   1     6186.13     6817.79    237.07 o 
  12   3   1      164.80      319.04     67.02 o 
  13   3   1     1330.96     1356.86    136.06 o 
  14   3   1      404.85      423.26     99.44 o 
  15   3   1      679.56      764.15    105.24 o 
  16   3   1       14.16       21.11     74.64 o 
  17   3   1      500.48      428.49    105.08 o 
  18   3   1       22.55       65.80     81.75 o 
  19   3   1        1.66       30.87     77.96 o 
  20   3   1       79.42       38.07     94.01 o 
   0   4   1     8856.89     8601.27    196.08 o 
   1   4   1     5205.73     4931.15     77.39 o 
   2   4   1     8488.37     8071.46    134.25 o 
   3   4   1      670.90      585.84     32.59 o 
   4   4   1     3076.16     2907.39     68.49 o 
   5   4   1     3531.38     3825.01     83.07 o 
   6   4   1       31.77       38.21     20.56 o 
   7   4   1      108.34      145.45     23.59 o 
   8   4   1      985.28      887.69     74.15 o 
   9   4   1      833.15      869.07     62.32 o 
  10   4   1      255.10      277.16     43.74 o 
  11   4   1      829.71      813.00     65.97 o 
  12   4   1       64.74      -17.03     44.57 o 
  13   4   1     2256.32     2472.51    153.68 o 
  14   4   1      630.17      493.64     83.17 o 
  15   4   1      429.99      318.26     84.65 o 
  16   4   1       20.65       34.13     71.88 o 
  17   4   1       99.95      131.55     85.13 o 
  18   4   1       22.59       59.51     78.00 o 
  19   4   1       25.76       47.73     76.81 o 
  20   4   1        1.95      -90.10     90.10 o 
   1   5   1       18.73       52.63     14.75 o 
   2   5   1     3375.03     3273.84     66.11 o 
   3   5   1        8.87      -12.18     16.77 o 
   4   5   1     1406.01     1408.61     46.50 o 
   5   5   1    10941.24    11169.29    188.36 o 
   6   5   1     1764.19     1752.23     57.50 o 
   7   5   1     8345.38     8531.02    156.97 o 
   8   5   1        7.95       39.32     23.02 o 
   9   5   1     3428.22     3590.45     99.79 o 
  10   5   1        4.15      -11.59     31.39 o 
  11   5   1      591.44      646.48     62.91 o 
  12   5   1      232.82      296.30     51.07 o 
  13   5   1      388.43      440.61     75.30 o 
  14   5   1       83.06      109.58     62.92 o 
  15   5   1      738.45      811.04     98.69 o 
  16   5   1       79.39      104.50     70.43 o 
  17   5   1      232.83      368.05     97.55 o 
  18   5   1       40.89      -31.74     67.62 o 
  19   5   1      507.53      487.02    130.85 o 
   0   6   1     1830.08     1591.92     67.00 o 
   1   6   1       48.96       41.61     16.58 o 
   2   6   1    11409.05    12132.81    185.12 o 
   3   6   1     8713.60     9385.00    163.56 o 
   4   6   1      628.47      596.08     39.81 o 
   5   6   1     2585.01     2644.02    100.13 o 
   6   6   1     1874.02     2026.26     64.68 o 
   7   6   1     1669.12     1516.99     57.51 o 
   8   6   1        0.13       20.27     23.99 o 
   9   6   1       17.19       17.56     26.60 o 
  10   6   1      154.86      147.63     42.39 o 
  11   6   1      861.51      981.23     71.75 o 
  12   6   1      338.03      283.02     50.15 o 
  13   6   1      902.11      881.85     95.59 o 
  14   6   1      111.68       56.11     59.70 o 
  15   6   1        5.43      -57.53     57.53 o 
  16   6   1       43.39        5.09     81.03 o 
  17   6   1      199.08      148.09     77.97 o 
  18   6   1       75.11      191.02     82.98 o 
  19   6   1       28.07      -35.77     88.79 o 
   1   7   1     1050.25     1160.78     38.56 o 
   2   7   1     1217.58     1246.93     44.06 o 
   3   7   1      249.19      205.24     26.29 o 
   4   7   1      331.32      255.42     40.09 o 
   5   7   1     1481.59     1489.94     54.13 o 
   6   7   1     1273.66     1176.61     53.08 o 
   7   7   1      709.80      568.59     43.74 o 
   8   7   1     4457.12     4240.25    101.29 o 
   9   7   1     1165.05     1200.14     59.17 o 
  10   7   1      312.37      247.37     57.64 o 
  11   7   1      717.22      714.57     72.04 o 
  12   7   1      441.32      465.54     57.99 o 
  13   7   1     2194.03     2657.41    206.61 o 
  14   7   1       60.77       75.88     56.70 o 
  15   7   1        8.49      -57.89     57.89 o 
  16   7   1       90.43       -6.18     61.79 o 
  17   7   1       80.37      230.61     81.53 o 
  18   7   1       66.95      169.22     87.06 o 
  19   7   1      126.06      229.90     96.06 o 
   0   8   1     8611.25     8180.64    244.49 o 
   1   8   1     5324.54     5750.18     98.65 o 
   2   8   1     6436.49     6834.54    127.27 o 
   3   8   1     1691.84     1675.12     50.41 o 
   4   8   1       35.10       55.60     24.30 o 
   5   8   1      205.23      191.02     29.55 o 
   6   8   1       55.64       75.73     26.35 o 
   7   8   1       81.00       74.88     29.85 o 
   8   8   1      306.67      260.82     37.61 o 
   9   8   1     2040.88     1870.91     70.88 o 
  10   8   1     1243.25     1175.30     80.81 o 
  11   8   1     1508.69     1439.87     90.28 o 
  12   8   1      820.95      795.80     84.38 o 
  13   8   1       13.23        4.70     43.88 o 
  14   8   1        3.28      -56.66     70.46 o 
  15   8   1        1.35        4.84     58.88 o 
  16   8   1       48.37       21.59     70.38 o 
  17   8   1       58.77       47.86     77.65 o 
  18   8   1       62.56      183.05     99.45 o 
   1   9   1     7951.81     8023.95    135.38 o 
   2   9   1      719.24      707.61     39.45 o 
   3   9   1     1702.72     1556.00     58.53 o 
   4   9   1      139.56      168.15     32.60 o 
   5   9   1     4694.79     5351.06    113.52 o 
   6   9   1       13.50       54.77     27.00 o 
   7   9   1       77.00       35.12     28.25 o 
   8   9   1     1349.75     1372.56     72.10 o 
   9   9   1     1620.00     1676.94     82.26 o 
  10   9   1     1737.08     1753.57     95.41 o 
  11   9   1      679.41      698.37     70.18 o 
  12   9   1       13.46      -36.48     44.22 o 
  13   9   1     2051.06     2199.37    122.29 o 
  14   9   1      114.82       29.29     74.41 o 
  15   9   1      470.26      430.29     88.80 o 
  16   9   1        2.21      -73.18     73.18 o 
  17   9   1       18.94       26.48     83.37 o 
  18   9   1        0.32      -39.16    162.29 o 
   0  10   1      522.71      482.85     52.09 o 
   1  10   1      107.58      112.67     26.25 o 
   2  10   1       61.82       70.67     24.65 o 
   3  10   1      920.47      930.58     53.54 o 
   4  10   1       27.43       37.26     29.98 o 
   5  10   1      204.70      270.20     34.63 o 
   6  10   1     1926.57     1866.41     75.64 o 
   7  10   1      729.38      698.48     50.33 o 
   8  10   1        2.23       -7.47     31.56 o 
   9  10   1        1.49       13.84     40.50 o 
  10  10   1      192.62      295.93     55.28 o 
  11  10   1        3.72       -7.15     46.72 o 
  12  10   1       91.49      143.97     56.40 o 
  13  10   1       13.90       40.17     60.17 o 
  14  10   1        8.96       12.37     72.53 o 
  15  10   1        6.30      -69.64     69.64 o 
  16  10   1       41.74      120.30     89.90 o 
  17  10   1       34.29       56.08     92.23 o 
   1  11   1      189.11      186.32     29.03 o 
   2  11   1      629.49      610.43     49.48 o 
   3  11   1     1774.16     1780.75     77.12 o 
   4  11   1     1209.69     1169.49     70.67 o 
   5  11   1       81.43       75.74     32.70 o 
   6  11   1       71.18       75.36     35.73 o 
   7  11   1       22.20        1.02     34.46 o 
   8  11   1      533.09      517.19     52.61 o 
   9  11   1       73.81       79.02     65.47 o 
  10  11   1       19.35      -53.65     53.65 o 
  11  11   1      419.27      452.10     73.07 o 
  12  11   1      390.85      484.74     76.72 o 
  13  11   1      394.82      502.26     84.55 o 
  14  11   1       64.89       23.68    103.93 o 
  15  11   1       91.56       66.95    162.63 o 
  16  11   1       64.81      167.69     90.01 o 
   0  12   1        0.02      -35.01     35.01 o 
   1  12   1      618.09      519.68     48.20 o 
   2  12   1     1210.15     1349.24     84.14 o 
   3  12   1      403.42      436.48     53.99 o 
   4  12   1      124.92      139.02     39.20 o 
   5  12   1        1.04      -51.44     51.44 o 
   6  12   1      900.50      845.83     68.50 o 
   7  12   1        3.08        0.74     39.65 o 
   8  12   1       21.22       84.72     45.01 o 
   9  12   1       30.63       60.47     49.10 o 
  10  12   1      145.22      100.49     57.35 o 
  11  12   1       18.55       16.11     54.66 o 
  12  12   1        3.02      -29.70     60.42 o 
  13  12   1      101.79      109.81     69.16 o 
  14  12   1        2.22       12.52     77.82 o 
  15  12   1       22.83       16.04     85.17 o 
   1  13   1     1492.10     1433.84     87.37 o 
   2  13   1      188.19      113.53     42.44 o 
   3  13   1      385.17      446.63     55.48 o 
   4  13   1      341.66      350.57     50.08 o 
   5  13   1     1726.14     1824.87     88.88 o 
   6  13   1        8.29      -38.39     38.39 o 
   7  13   1      547.40      597.60     83.06 o 
   8  13   1       68.14       68.63     48.30 o 
   9  13   1        6.17       41.54     61.33 o 
  10  13   1       38.81      163.40     73.17 o 
  11  13   1       13.24        3.75     59.23 o 
  12  13   1       46.54        9.82     64.22 o 
  13  13   1        2.62      -39.49     65.35 o 
  14  13   1       91.21       65.16     84.33 o 
  15  13   1        0.30       10.68    132.45 o 
   0  14   1      457.24      656.62     96.63 o 
   1  14   1        0.07      -35.68     41.61 o 
   2  14   1      181.09      150.68     51.03 o 
   3  14   1     1244.70     1417.47     95.64 o 
   4  14   1       62.52       58.87     50.54 o 
   5  14   1       35.03        1.17     40.20 o 
   6  14   1      236.22      338.03     55.16 o 
   7  14   1      108.92      128.78     48.66 o 
   8  14   1       18.89      -20.36     51.35 o 
   9  14   1      251.25      268.04     69.71 o 
  10  14   1        9.60      -53.11     60.26 o 
  11  14   1        0.02      -56.05     63.89 o 
  12  14   1        3.87      115.53     69.35 o 
  13  14   1        2.03       -2.00     69.61 o 
   1  15   1     4635.90     5163.58    182.92 o 
   2  15   1      201.87      131.98     64.08 o 
   3  15   1      504.57      281.80     62.46 o 
   4  15   1        5.68      -55.04     55.04 o 
   5  15   1      257.09      339.22     71.13 o 
   6  15   1        5.84      -35.04     51.04 o 
   7  15   1        0.29      -13.76     61.69 o 
   8  15   1      130.21      174.75     78.06 o 
   9  15   1      338.56      222.10     83.42 o 
  10  15   1       56.82      165.95     79.19 o 
  11  15   1      390.71      440.51     88.81 o 
  12  15   1       12.03      -18.51     78.72 o 
   0  16   1       19.04       55.94     86.42 o 
   1  16   1      430.04      422.00     73.25 o 
   2  16   1      231.31      295.27     71.02 o 
   3  16   1       48.81      -60.90     60.90 o 
   4  16   1        0.51       68.84     61.28 o 
   5  16   1       95.26       51.57     76.06 o 
   6  16   1        7.49       47.71     63.92 o 
   7  16   1      199.15       69.10     70.28 o 
   8  16   1        1.56       71.96     78.70 o 
   9  16   1        0.08      -81.88     81.88 o 
  10  16   1        2.24        5.23    103.09 o 
  11  16   1       19.07      112.08    123.93 o 
   1  17   1      235.82      276.73     75.40 o 
   2  17   1        3.73       -7.57     63.58 o 
   3  17   1      579.86      872.38    110.18 o 
   4  17   1       26.00       36.94     61.67 o 
   5  17   1       63.84       72.54     60.27 o 
   6  17   1       25.39       37.90     73.71 o 
   7  17   1      252.68       20.42    164.78 o 
   8  17   1        1.18      -31.74     86.59 o 
   9  17   1       54.64       -3.80     94.21 o 
   0  18   1       95.18      172.68    127.39 o 
   1  18   1       28.28       68.99     86.20 o 
   2  18   1       16.28       24.92     88.48 o 
   3  18   1       10.44        6.36     77.53 o 
   4  18   1       84.63      130.65     75.89 o 
   5  18   1        8.14       13.99     71.11 o 
   6  18   1       55.17      -27.24     75.63 o 
   0   0   2    39824.74    40782.39   1530.11 o 
   1   0   2    16069.84    17226.97    305.55 o 
   2   0   2    29935.14    34811.64    606.69 o 
   3   0   2    21433.56    24392.53    435.07 o 
   4   0   2      941.18      911.87     49.04 o 
   5   0   2     8276.52    10113.10    224.88 o 
   6   0   2     8454.07    10146.59    279.11 o 
   7   0   2     2250.69     2778.36     88.81 o 
   8   0   2     4688.89     4993.64    173.82 o 
   9   0   2     2565.86     3014.07    131.03 o 
  10   0   2     4133.26     4436.01    168.45 o 
  11   0   2      848.01      663.43    120.67 o 
  12   0   2     2813.06     3117.85    224.34 o 
  13   0   2      822.75      861.43    139.75 o 
  14   0   2     3941.58     3986.62    222.68 o 
  15   0   2     2339.31     2802.09    194.22 o 
  16   0   2     2168.32     2711.82    207.00 o 
  17   0   2      152.60       68.93     98.24 o 
  18   0   2       21.42      -99.89     99.89 o 
  19   0   2        2.50       98.47    104.13 o 
  20   0   2        2.25       -5.86    164.18 o 
   1   1   2      950.83      962.11     31.95 o 
   2   1   2      245.51      296.89     15.52 o 
   3   1   2    16660.79    19218.55    246.78 o 
   4   1   2     1245.52     1271.57     33.09 o 
   5   1   2       53.28      102.65     19.81 o 
   6   1   2     6257.24     7552.76    141.38 o 
   7   1   2     2595.82     3025.23     77.26 o 
   8   1   2      218.49      215.74     28.54 o 
   9   1   2       15.28       23.75     23.70 o 
  10   1   2      507.27      450.57     76.10 o 
  11   1   2        1.27        5.18     41.97 o 
  12   1   2     1246.03     1422.87    126.16 o 
  13   1   2      179.06      167.23     54.75 o 
  14   1   2      275.01      298.02     68.94 o 
  15   1   2        3.70       80.20     54.03 o 
  16   1   2      301.71      246.33     73.07 o 
  17   1   2      293.50      339.27     83.20 o 
  18   1   2      531.52      311.71    105.15 o 
  19   1   2        0.96      -70.57     70.57 o 
  20   1   2        1.71      -69.25    112.58 o 
   0   2   2      548.61      452.14     24.03 o 
   1   2   2     8708.94     8569.62    124.50 o 
   2   2   2     1659.73     1624.42     36.20 o 
   3   2   2     6516.44     7024.76    102.93 o 
   4   2   2     6962.61     7233.74    108.17 o 
   5   2   2       40.95       44.53     14.62 o 
   6   2   2      132.86      111.09     23.23 o 
   7   2   2      461.37      417.35     36.62 o 
   8   2   2    11126.04    12333.00    246.77 o 
   9   2   2       22.04       -6.84     28.63 o 
  10   2   2      280.30      348.36     44.13 o 
  11   2   2      513.26      539.62     65.89 o 
  12   2   2      294.61      316.75     66.78 o 
  13   2   2      308.50      336.66     64.89 o 
  14   2   2      313.57      343.74     70.19 o 
  15   2   2      195.10      210.35     63.63 o 
  16   2   2       12.97      127.68     84.58 o 
  17   2   2      110.19      220.86     89.78 o 
  18   2   2     1077.91      797.99    241.95 o 
  19   2   2       29.95       94.91     82.39 o 
  20   2   2      243.36      137.65    100.68 o 
   1   3   2     5036.29     4672.19     80.51 o 
   2   3   2     1984.12     1967.14     51.08 o 
   3   3   2     1116.06      994.60     36.12 o 
   4   3   2       21.61        1.75     12.87 o 
   5   3   2      890.50      853.72     35.42 o 
   6   3   2     1422.08     1327.77     40.16 o 
   7   3   2     8419.96     9528.27    181.01 o 
   8   3   2        0.37      -20.14     21.14 o 
   9   3   2      111.32      102.78     35.01 o 
  10   3   2       53.72       22.15     44.01 o 
  11   3   2       14.26        3.80     32.27 o 
  12   3   2        6.95      -16.79     38.10 o 
  13   3   2      516.60      337.77     63.83 o 
  14   3   2     2036.32     2064.35    121.79 o 
  15   3   2       25.88       54.36     66.88 o 
  16   3   2       78.58       41.24     69.97 o 
  17   3   2       11.48       -3.47     80.13 o 
  18   3   2        4.31      -82.62     82.62 o 
  19   3   2        2.70       48.24     85.88 o 
  20   3   2       69.08      -35.53     89.28 o 
   0   4   2     2010.93     2000.34     61.39 o 
   1   4   2     1687.80     1694.47     44.50 o 
   2   4   2    12061.76    11194.29    165.98 o 
   3   4   2     2342.43     2024.55     53.87 o 
   4   4   2     4949.45     4709.21     89.31 o 
   5   4   2        6.61       -5.01     17.44 o 
   6   4   2     7317.00     7412.15    120.79 o 
   7   4   2     1635.21     1668.85     55.99 o 
   8   4   2     6449.14     6882.14    128.91 o 
   9   4   2       64.12      104.71     28.87 o 
  10   4   2      283.67      225.04     36.55 o 
  11   4   2     1432.65     1463.20     70.48 o 
  12   4   2      183.61      182.17     44.71 o 
  13   4   2       84.17      125.15     62.64 o 
  14   4   2        5.18      -17.58     56.19 o 
  15   4   2        0.47      -78.35     78.80 o 
  16   4   2      680.95      777.01    108.14 o 
  17   4   2      153.93       53.30    102.64 o 
  18   4   2      422.61      237.11     84.76 o 
  19   4   2       48.23      103.00     92.69 o 
  20   4   2      374.40      206.07     98.79 o 
   1   5   2    19631.54    19713.20    268.46 o 
   2   5   2      726.01      779.38     31.99 o 
   3   5   2     1183.81     1122.90     43.56 o 
   4   5   2     6517.95     6548.61    124.58 o 
   5   5   2       20.07      -18.93     19.07 o 
   6   5   2      108.91       99.29     22.69 o 
   7   5   2     4819.92     5245.41     98.05 o 
   8   5   2       71.94       94.79     23.08 o 
   9   5   2     2942.21     3053.75     80.90 o 
  10   5   2     1453.47     1628.29     68.36 o 
  11   5   2      660.50      679.04     70.98 o 
  12   5   2      738.17      701.15     62.95 o 
  13   5   2      713.74      582.87     83.36 o 
  14   5   2       76.19      -47.26     56.57 o 
  15   5   2       20.64      -59.83     59.83 o 
  16   5   2      295.36      184.60     82.81 o 
  17   5   2       31.59       35.74     77.21 o 
  18   5   2      103.75        3.75     78.73 o 
  19   5   2      151.12       63.81     83.47 o 
   0   6   2    10647.79    10659.60    227.84 o 
   1   6   2      613.61      548.39     29.70 o 
   2   6   2     4534.75     4385.78     82.29 o 
   3   6   2     1341.60     1332.72     63.63 o 
   4   6   2      548.75      519.08     37.20 o 
   5   6   2      355.50      319.10     29.92 o 
   6   6   2     2950.32     3032.26     77.00 o 
   7   6   2       70.17       71.10     24.05 o 
   8   6   2     2676.69     2574.62     78.00 o 
   9   6   2     2593.94     2598.15     84.02 o 
  10   6   2     4431.78     4390.31    129.30 o 
  11   6   2     1440.19     1398.63     83.39 o 
  12   6   2     2090.69     2125.01     95.61 o 
  13   6   2     1002.63     1042.48    119.47 o 
  14   6   2     2626.25     2921.61    154.35 o 
  15   6   2        7.61      -55.67     55.67 o 
  16   6   2      262.42      469.56     90.86 o 
  17   6   2        9.36       22.35     78.05 o 
  18   6   2      132.00      -15.13     86.50 o 
  19   6   2        3.01       17.89     81.95 o 
   1   7   2      810.20      793.36     36.75 o 
   2   7   2      347.77      346.74     27.36 o 
   3   7   2     1405.71     1528.76     55.33 o 
   4   7   2     3771.54     3817.64     92.98 o 
   5   7   2     1489.96     1524.13     55.48 o 
   6   7   2     1306.46     1350.52     54.16 o 
   7   7   2       15.73        9.22     22.88 o 
   8   7   2       57.97       68.91     27.83 o 
   9   7   2      357.62      349.53     37.83 o 
  10   7   2      607.06      533.15     55.99 o 
  11   7   2      761.96      674.38     63.29 o 
  12   7   2       27.18      -16.83     40.28 o 
  13   7   2      809.45      688.77     77.09 o 
  14   7   2       47.23      132.82     64.77 o 
  15   7   2       86.95       13.28     64.12 o 
  16   7   2       10.43      -62.65     63.55 o 
  17   7   2      237.98      439.54    106.85 o 
  18   7   2        2.04      -75.83     86.64 o 
  19   7   2       37.40       87.33     94.48 o 
   0   8   2       17.68        5.57     43.92 o 
   1   8   2       62.87       28.48     19.96 o 
   2   8   2      580.70      556.86     35.17 o 
   3   8   2      182.67      210.56     24.75 o 
   4   8   2      627.61      700.73     50.94 o 
   5   8   2       26.31       46.00     23.91 o 
   6   8   2      311.33      324.10     35.71 o 
   7   8   2      382.62      434.06     39.19 o 
   8   8   2       19.69       66.84     29.61 o 
   9   8   2       97.69      160.83     36.62 o 
  10   8   2      475.45      438.44     53.33 o 
  11   8   2       71.59      111.58     45.84 o 
  12   8   2     2434.05     2501.23    109.32 o 
  13   8   2       41.54      -20.14     45.14 o 
  14   8   2      707.93      688.77    104.17 o 
  15   8   2      186.79       41.30     71.91 o 
  16   8   2       18.42       72.78    102.42 o 
  17   8   2        1.36      220.98     79.99 o 
  18   8   2      114.34      271.70     96.99 o 
   1   9   2      554.49      489.81     40.27 o 
   2   9   2       43.38       44.18     20.42 o 
   3   9   2      366.16      312.48     30.16 o 
   4   9   2     2122.82     2244.70     84.77 o 
   5   9   2      637.10      597.19     46.53 o 
   6   9   2       35.46       29.59     26.99 o 
   7   9   2       19.18       60.69     29.61 o 
   8   9   2     1371.79     1283.24     67.25 o 
   9   9   2      781.61      833.68     63.54 o 
  10   9   2     1683.47     1609.47     95.69 o 
  11   9   2       59.61      140.11     52.82 o 
  12   9   2      262.55      385.25     65.74 o 
  13   9   2       54.44       70.26     54.12 o 
  14   9   2       98.30      243.13     81.33 o 
  15   9   2        5.64      -59.70     59.70 o 
  16   9   2       89.56       89.88     77.19 o 
  17   9   2       49.46       36.36     85.29 o 
  18   9   2        2.17      -85.62     85.62 o 
   0  10   2      146.11      121.63     40.21 o 
   1  10   2       51.45       66.07     24.87 o 
   2  10   2      143.10      136.92     26.26 o 
   3  10   2      270.17      201.06     32.76 o 
   4  10   2     2185.16     2097.75     72.58 o 
   5  10   2     2740.49     2670.83     89.21 o 
   6  10   2     2416.44     2265.93     83.90 o 
   7  10   2      390.83      314.94     45.92 o 
   8  10   2        2.10       -2.90     34.30 o 
   9  10   2       11.59       11.45     41.41 o 
  10  10   2      995.22      896.51     82.65 o 
  11  10   2      226.24      232.43     58.07 o 
  12  10   2      128.07       72.36     64.31 o 
  13  10   2      335.74      348.02     82.48 o 
  14  10   2       20.38       41.08     75.38 o 
  15  10   2      266.62      205.98    136.58 o 
  16  10   2      183.34      172.49     89.69 o 
  17  10   2        8.89        8.35     87.46 o 
   1  11   2     2521.76     2340.24     72.90 o 
   2  11   2      724.28      702.09     52.11 o 
   3  11   2       78.39       61.63     31.25 o 
   4  11   2      274.98      237.92     41.04 o 
   5  11   2      645.69      700.74     59.58 o 
   6  11   2      492.78      544.31     51.56 o 
   7  11   2       96.55       99.53     38.21 o 
   8  11   2     1087.59     1114.20     70.46 o 
   9  11   2      201.48      332.81     56.55 o 
  10  11   2      122.85       67.09     50.20 o 
  11  11   2       43.86       29.81     52.99 o 
  12  11   2        5.13      -34.39     63.76 o 
  13  11   2      121.31       -1.16     62.62 o 
  14  11   2      587.95      242.49    112.86 o 
  15  11   2      213.07       64.16     88.98 o 
  16  11   2        9.80      -64.90     88.43 o 
   0  12   2      528.76      538.01     68.56 o 
   1  12   2      482.39      490.22     45.42 o 
   2  12   2     2608.46     2686.58    104.31 o 
   3  12   2      295.69      403.94     47.03 o 
   4  12   2      942.17     1084.65     71.23 o 
   5  12   2        8.87        6.71     34.67 o 
   6  12   2     2122.09     1947.91     83.45 o 
   7  12   2       90.82       55.06     37.02 o 
   8  12   2      444.06      510.77     58.39 o 
   9  12   2       37.43       10.28     49.66 o 
  10  12   2       57.20        4.82     52.66 o 
  11  12   2       14.07       31.49     57.21 o 
  12  12   2     1824.95     2329.50    146.50 o 
  13  12   2       20.24       37.03     66.68 o 
  14  12   2       94.20      130.34     83.55 o 
  15  12   2      165.12      206.81     96.63 o 
   1  13   2        8.60       42.76     38.65 o 
   2  13   2        9.94       78.91     39.30 o 
   3  13   2      861.36      974.91     83.43 o 
   4  13   2      133.10       72.46     38.77 o 
   5  13   2      426.97      463.59     55.51 o 
   6  13   2       66.31      132.23     44.81 o 
   7  13   2        6.22       13.17     38.90 o 
   8  13   2      132.56      156.21     88.54 o 
   9  13   2       44.56      -15.62     53.29 o 
  10  13   2       42.58       79.74     61.88 o 
  11  13   2        1.06      -46.66     61.19 o 
  12  13   2        0.32      -24.00     69.63 o 
  13  13   2       28.53      -38.74     65.70 o 
  14  13   2       25.20       -7.57     82.93 o 
   0  14   2     2070.42     2435.27    150.53 o 
   1  14   2       81.28       28.68     42.70 o 
   2  14   2       52.85      -22.89     40.77 o 
   3  14   2      431.20      541.10     68.97 o 
   4  14   2      655.23      716.04     78.84 o 
   5  14   2      104.48      182.26     51.09 o 
   6  14   2       46.96       98.66     62.54 o 
   7  14   2       78.15       49.52     50.07 o 
   8  14   2       11.93        9.53     67.78 o 
   9  14   2      114.56      202.65     67.73 o 
  10  14   2      225.54      155.58     70.39 o 
  11  14   2       62.93       78.02     70.59 o 
  12  14   2      165.57      158.47     71.98 o 
  13  14   2        0.76       72.73     68.54 o 
   1  15   2      201.07      108.41     66.90 o 
   2  15   2       14.65       66.87     52.01 o 
   3  15   2       25.93       26.82     51.98 o 
   4  15   2      176.60      131.74     57.74 o 
   5  15   2       17.76      -54.30     54.30 o 
   6  15   2       31.13       71.76     54.40 o 
   7  15   2       91.97       77.58     75.63 o 
   8  15   2        7.06       85.86     75.04 o 
   9  15   2       12.20      -66.25     66.25 o 
  10  15   2       83.21       85.68     82.70 o 
  11  15   2       28.98       70.78     85.65 o 
  12  15   2       48.66      253.84    104.97 o 
   0  16   2      129.05       93.63     79.82 o 
   1  16   2       49.29       -7.12     59.74 o 
   2  16   2      158.25      232.95     68.17 o 
   3  16   2      105.44      205.17     62.02 o 
   4  16   2       19.50      -38.41     57.57 o 
   5  16   2       26.86        2.89     62.65 o 
   6  16   2      111.86       54.82     65.04 o 
   7  16   2        2.55       28.81     61.94 o 
   8  16   2      191.75       60.59     91.78 o 
   9  16   2        7.04     -107.26    107.26 o 
  10  16   2        8.30        2.66     90.16 o 
  11  16   2        7.67      -39.72    195.36 o 
   1  17   2       92.27       53.37     68.56 o 
   2  17   2       73.57      114.17     68.86 o 
   3  17   2        0.21       -7.77     59.44 o 
   4  17   2       40.83        9.66     58.19 o 
   5  17   2       54.25      -63.58     69.83 o 
   6  17   2      203.45      145.02     71.88 o 
   7  17   2        6.38       17.57     90.60 o 
   8  17   2       14.62      -67.96     91.51 o 
   9  17   2       18.93      -97.63     97.63 o 
   0  18   2      229.27      479.28    142.36 o 
   1  18   2       78.38       46.82     81.02 o 
   2  18   2      350.93      578.17    104.31 o 
   3  18   2        1.53       16.26     87.89 o 
   4  18   2      566.68      636.16    151.01 o 
   5  18   2        6.41       64.56     96.81 o 
   6  18   2      145.99      -23.02     76.89 o 
   1   1   3    13735.87    13983.88    201.98 o 
   2   1   3      175.19      180.79     16.54 o 
   3   1   3    20135.49    22363.75    286.80 o 
   4   1   3     4990.54     5260.41     84.51 o 
   5   1   3        1.23       -9.89     13.84 o 
   6   1   3    17400.08    20680.11    276.46 o 
   7   1   3     1251.48     1229.82     64.54 o 
   8   1   3      301.07      314.04     29.69 o 
   9   1   3     2550.13     2809.77     72.32 o 
  10   1   3      178.32      154.52     27.91 o 
  11   1   3      688.12      771.90     60.29 o 
  12   1   3       14.74      -17.42     40.43 o 
  13   1   3      445.99      499.69     69.20 o 
  14   1   3        0.61       14.60     53.12 o 
  15   1   3      366.63      290.97     68.95 o 
  16   1   3        0.06       55.78     65.39 o 
  17   1   3      328.82      437.79    154.61 o 
  18   1   3       15.49       60.22     84.91 o 
  19   1   3      204.39      107.87     95.76 o 
  20   1   3       59.94       -0.36    118.62 o 
   0   2   3    34959.86    34846.33    680.40 o 
   1   2   3       17.12        3.49     12.64 o 
   2   2   3    26639.51    27059.63    408.53 o 
   3   2   3     1513.34     1542.67     39.18 o 
   4   2   3    99658.64   113700.57   1380.60 o 
   5   2   3     3075.46     3403.74     64.96 o 
   6   2   3       19.33       32.86     16.29 o 
   7   2   3     1076.90     1194.99     50.36 o 
   8   2   3     3406.54     3750.01     84.30 o 
   9   2   3     8174.20     8995.24    157.95 o 
  10   2   3     1628.82     1715.07     59.41 o 
  11   2   3     1657.67     1737.67     81.21 o 
  12   2   3      102.46      136.47     49.00 o 
  13   2   3      756.16      688.21     78.03 o 
  14   2   3      947.67      978.63    110.11 o 
  15   2   3      402.25      436.49     76.81 o 
  16   2   3      112.25      123.78     77.14 o 
  17   2   3       24.95       47.76     79.65 o 
  18   2   3       36.45       14.14     80.29 o 
  19   2   3        2.51       53.54     83.93 o 
  20   2   3        0.31      -89.88     92.22 o 
   1   3   3      355.13      338.76     23.65 o 
   2   3   3     1583.07     1592.73     43.10 o 
   3   3   3     3371.42     3174.77     79.57 o 
   4   3   3       76.35       74.21     15.76 o 
   5   3   3     1105.26     1157.82     40.15 o 
   6   3   3     4577.95     5188.35     91.58 o 
   7   3   3    15509.56    18662.48    276.77 o 
   8   3   3     3246.43     3374.30     80.52 o 
   9   3   3     2938.01     3059.94    106.40 o 
  10   3   3     4574.09     4527.24    101.77 o 
  11   3   3      534.93      584.42     53.87 o 
  12   3   3      190.30      180.26     44.90 o 
  13   3   3     2613.19     2761.92    125.05 o 
  14   3   3      287.04      281.33     66.15 o 
  15   3   3      596.74      506.22     91.81 o 
  16   3   3      100.02       81.71     74.16 o 
  17   3   3      623.92      864.89    117.74 o 
  18   3   3       24.32      -45.74     79.89 o 
  19   3   3      235.36      122.93    102.36 o 
  20   3   3       60.61      -16.06    101.20 o 
   0   4   3    54107.05    57059.06   1107.15 o 
   1   4   3     1977.34     1888.56     54.96 o 
   2   4   3      554.33      566.42     27.79 o 
   3   4   3     1430.66     1337.96     44.44 o 
   4   4   3     1853.97     1922.48     52.74 o 
   5   4   3        1.59      -14.73     18.37 o 
   6   4   3     1832.84     1660.72     48.55 o 
   7   4   3      991.44      960.98     40.40 o 
   8   4   3     2288.34     2650.94     80.62 o 
   9   4   3     2054.50     2137.05     65.43 o 
  10   4   3      187.30      170.98     35.72 o 
  11   4   3      393.04      403.82     44.81 o 
  12   4   3      503.63      483.32     57.95 o 
  13   4   3     1349.76     1356.62    117.08 o 
  14   4   3       75.96       -9.85     56.94 o 
  15   4   3      174.12      217.29     74.18 o 
  16   4   3      487.46      483.37     93.91 o 
  17   4   3        0.49       99.95     77.12 o 
  18   4   3       19.99       10.49     76.06 o 
  19   4   3        0.02      139.63     91.78 o 
  20   4   3       65.42      -93.71     93.71 o 
   1   5   3     2282.13     2083.49     53.64 o 
   2   5   3      121.66       98.75     17.53 o 
   3   5   3       20.16       30.45     18.63 o 
   4   5   3    11145.47    11251.85    189.08 o 
   5   5   3      921.88      701.58     40.50 o 
   6   5   3      777.59      746.01     56.55 o 
   7   5   3      431.56      355.16     27.57 o 
   8   5   3      433.98      392.72     31.04 o 
   9   5   3     2309.09     2209.34     67.94 o 
  10   5   3        1.39       29.59     28.36 o 
  11   5   3      181.15      209.29     46.97 o 
  12   5   3        0.18        6.29     48.13 o 
  13   5   3        2.09       21.51     50.79 o 
  14   5   3      590.59      494.94     83.23 o 
  15   5   3      719.10      713.80    101.62 o 
  16   5   3       63.42       -1.22     71.56 o 
  17   5   3      199.77      262.45     88.76 o 
  18   5   3       29.66      -13.22     72.71 o 
  19   5   3      306.33      334.95    103.24 o 
   0   6   3     1217.19     1222.03     54.54 o 
   1   6   3      735.71      723.30     36.66 o 
   2   6   3       23.08       -2.03     20.13 o 
   3   6   3      956.85      949.63     44.36 o 
   4   6   3     1657.10     1602.76     55.73 o 
   5   6   3       43.08       53.31     21.68 o 
   6   6   3      268.83      348.51     32.90 o 
   7   6   3      187.86      195.84     28.99 o 
   8   6   3     7025.74     7146.47    139.24 o 
   9   6   3       92.29       95.58     31.51 o 
  10   6   3      231.90      188.86     52.30 o 
  11   6   3      848.69      767.42     93.08 o 
  12   6   3     2653.70     2894.50    111.22 o 
  13   6   3      166.83       78.52     51.92 o 
  14   6   3      418.39      417.13     78.82 o 
  15   6   3        0.72      -18.02     59.35 o 
  16   6   3        9.18       11.38     72.92 o 
  17   6   3       17.80       75.08     79.19 o 
  18   6   3       31.72      -39.28     83.31 o 
  19   6   3       37.68      -95.50     95.50 o 
   1   7   3     5443.94     5358.12    101.76 o 
   2   7   3        9.88       29.81     17.30 o 
   3   7   3     4581.03     4376.49     91.71 o 
   4   7   3        0.85       -5.52     20.77 o 
   5   7   3     1065.45     1168.01     53.57 o 
   6   7   3      529.54      610.75     42.41 o 
   7   7   3      996.81      799.98     48.39 o 
   8   7   3     1108.32     1191.29     59.01 o 
   9   7   3      167.37      142.10     36.20 o 
  10   7   3        7.07       22.32     36.29 o 
  11   7   3      153.22      196.44     56.36 o 
  12   7   3       63.18       59.11     43.86 o 
  13   7   3      813.33      830.52     82.92 o 
  14   7   3       66.77       37.66     57.29 o 
  15   7   3       62.06      104.50     68.56 o 
  16   7   3        0.07       -2.43     71.56 o 
  17   7   3      157.58      253.49     94.19 o 
  18   7   3       10.70      164.87    107.14 o 
  19   7   3      180.71      175.62    100.86 o 
   0   8   3    11091.89    11923.50    302.74 o 
   1   8   3      326.30      280.53     30.40 o 
   2   8   3     4709.60     4534.15     92.10 o 
   3   8   3      166.44      137.29     21.36 o 
   4   8   3      595.46      606.28     43.51 o 
   5   8   3      645.75      650.22     57.91 o 
   6   8   3     5713.01     6022.03    126.89 o 
   7   8   3      136.98       90.70     31.96 o 
   8   8   3      163.08      145.80     33.21 o 
   9   8   3       62.06      113.34     36.36 o 
  10   8   3      753.44      609.78     63.44 o 
  11   8   3     1562.21     1862.87    100.15 o 
  12   8   3     1689.87     1703.19    123.70 o 
  13   8   3      686.11      699.30     86.35 o 
  14   8   3      319.03      137.85     98.81 o 
  15   8   3       86.79       82.21     77.72 o 
  16   8   3      108.80      182.50     85.66 o 
  17   8   3       91.70      328.80     96.27 o 
  18   8   3       74.23      -15.12    103.01 o 
   1   9   3     2540.16     2354.19     63.95 o 
   2   9   3       78.93       35.58     21.94 o 
   3   9   3     1920.27     1901.04     74.10 o 
   4   9   3     1053.33     1105.97     57.28 o 
   5   9   3     2308.84     2236.12     77.29 o 
   6   9   3      114.78      128.13     29.09 o 
   7   9   3       34.52       13.94     28.94 o 
   8   9   3      146.23      135.08     38.20 o 
   9   9   3     1952.82     1989.38    124.37 o 
  10   9   3     2427.61     2491.65    130.42 o 
  11   9   3     3643.38     3546.71    140.81 o 
  12   9   3      636.49      691.54     81.48 o 
  13   9   3      835.06      951.67     91.50 o 
  14   9   3       59.28       99.64     70.59 o 
  15   9   3      439.61      485.25    101.02 o 
  16   9   3        0.32      -74.92     74.92 o 
  17   9   3       73.52       34.47     77.99 o 
  18   9   3       17.99       68.07    133.08 o 
   0  10   3        0.38       14.04     31.82 o 
   1  10   3       44.96       27.31     24.21 o 
   2  10   3       17.70       -0.21     22.63 o 
   3  10   3      227.17      215.38     34.56 o 
   4  10   3      309.30      347.82     45.71 o 
   5  10   3      152.02       32.16     33.51 o 
   6  10   3        3.23       30.53     33.28 o 
   7  10   3       12.88        9.21     31.69 o 
   8  10   3      273.88      265.18     44.52 o 
   9  10   3     1354.75     1389.81     87.90 o 
  10  10   3      412.21      390.42     62.64 o 
  11  10   3      141.60      124.74     55.49 o 
  12  10   3       38.52      122.22     55.54 o 
  13  10   3      150.75      259.09     70.52 o 
  14  10   3      141.82      -54.55     75.68 o 
  15  10   3      184.51      314.15     99.01 o 
  16  10   3       43.52       79.34     83.13 o 
  17  10   3       19.82       57.72    139.63 o 
   1  11   3       35.44      -14.19     27.97 o 
   2  11   3     1417.51     1496.99     63.60 o 
   3  11   3       55.37       31.35     31.23 o 
   4  11   3       91.35       72.84     34.00 o 
   5  11   3     2572.06     2563.41    100.05 o 
   6  11   3      111.33      140.20     38.31 o 
   7  11   3     1136.67     1135.79     73.43 o 
   8  11   3       89.78      143.40     41.90 o 
   9  11   3      386.69      358.64     61.98 o 
  10  11   3      142.42      192.67     57.21 o 
  11  11   3       71.15      100.78     55.50 o 
  12  11   3       38.16       98.31     67.98 o 
  13  11   3      130.59      135.94     65.38 o 
  14  11   3       17.12        9.52     71.20 o 
  15  11   3      183.60       19.92     85.13 o 
  16  11   3       16.65       42.66    145.27 o 
   0  12   3       53.81       61.13     45.29 o 
   1  12   3       23.15       65.05     30.13 o 
   2  12   3      246.39      273.97     49.29 o 
   3  12   3      432.51      405.26     51.76 o 
   4  12   3       29.20       38.37     35.59 o 
   5  12   3       28.21       33.30     36.33 o 
   6  12   3      200.75      155.22     41.97 o 
   7  12   3       18.78       46.25     37.91 o 
   8  12   3       46.99       81.37     43.83 o 
   9  12   3      152.13      158.58     52.44 o 
  10  12   3        3.17      -43.96     51.36 o 
  11  12   3      326.62      413.52     75.19 o 
  12  12   3       59.17      -43.58     62.73 o 
  13  12   3       33.18      -41.17     70.29 o 
  14  12   3        0.00      -74.31     74.31 o 
  15  12   3        4.47       35.76     91.83 o 
   1  13   3      900.41      982.31     83.45 o 
   2  13   3      100.70      104.84     42.78 o 
   3  13   3      397.87      595.98     65.21 o 
   4  13   3       67.95       -1.71     39.17 o 
   5  13   3      585.75      750.70     78.46 o 
   6  13   3       19.46       35.11     41.11 o 
   7  13   3      379.09      406.89     56.48 o 
   8  13   3      204.65      165.13     55.56 o 
   9  13   3       32.22       69.37     57.91 o 
  10  13   3        0.07       34.51     62.66 o 
  11  13   3      160.12      197.96     70.91 o 
  12  13   3       15.63      -16.37     62.36 o 
  13  13   3      197.53      170.64     74.99 o 
  14  13   3      311.33      100.10    102.97 o 
   0  14   3      103.26       78.23     72.20 o 
   1  14   3       38.30       84.51     45.02 o 
   2  14   3      111.77       86.74     47.73 o 
   3  14   3        8.35       15.10     45.66 o 
   4  14   3       41.79       16.60     48.12 o 
   5  14   3       13.32      -41.75     47.96 o 
   6  14   3       45.21       70.61     48.82 o 
   7  14   3       18.62       -6.86     52.09 o 
   8  14   3      257.51      286.48     81.32 o 
   9  14   3        0.01      -15.73     71.24 o 
  10  14   3        0.00       92.00     74.01 o 
  11  14   3      150.80      227.36     74.74 o 
  12  14   3        6.29      -46.37     71.07 o 
  13  14   3       60.24       55.53     71.34 o 
   1  15   3     1007.36     1085.55    100.02 o 
   2  15   3      134.08      143.34     58.78 o 
   3  15   3      344.22      218.61     56.99 o 
   4  15   3      113.94      167.91     62.23 o 
   5  15   3      434.17      458.42     75.60 o 
   6  15   3       14.39      -50.58     50.58 o 
   7  15   3      192.38      221.26     64.98 o 
   8  15   3      317.04      288.34     87.77 o 
   9  15   3      369.24      161.67    173.75 o 
  10  15   3        4.93      -37.44     68.04 o 
  11  15   3      363.11      353.82    102.05 o 
  12  15   3        7.83       98.91     90.42 o 
   0  16   3      100.24      181.19     86.01 o 
   1  16   3      159.70      148.21     64.63 o 
   2  16   3       13.50      137.68     59.88 o 
   3  16   3        0.06      -31.47     55.36 o 
   4  16   3       19.86       44.97     60.68 o 
   5  16   3        0.74       -6.16     58.95 o 
   6  16   3       68.28      -10.09     63.22 o 
   7  16   3        0.63       60.71     61.12 o 
   8  16   3       73.62       15.38     71.28 o 
   9  16   3        1.57       35.73     82.35 o 
  10  16   3       53.73       10.33     88.77 o 
   1  17   3        3.28       24.44     67.30 o 
   2  17   3      107.92      116.11     63.13 o 
   3  17   3       86.25       14.40     57.89 o 
   4  17   3       10.65       -7.10     59.10 o 
   5  17   3        0.25       28.41     63.91 o 
   6  17   3      119.76      134.51     82.08 o 
   7  17   3      111.44       81.11    142.37 o 
   8  17   3       14.82      123.31     98.74 o 
   0  18   3      313.99      551.07    156.84 o 
   1  18   3        0.99       45.20     78.07 o 
   2  18   3        0.19      -25.86     67.53 o 
   3  18   3       54.10      208.46     79.85 o 
   4  18   3       22.43      -14.38     74.88 o 
   5  18   3        2.38      126.93     78.49 o 
   6  18   3      255.90      192.52     87.58 o 
   0   0   4     1520.39     1528.52    116.96 o 
   1   0   4     2796.33     2659.94     77.52 o 
   2   0   4    16165.50    16601.54    308.19 o 
   3   0   4     2544.55     2598.09     73.22 o 
   4   0   4     5547.58     6229.64    139.29 o 
   5   0   4     3923.10     4040.74    104.71 o 
   6   0   4     9056.65     9999.70    211.45 o 
   7   0   4        0.20       23.81     33.17 o 
   8   0   4      467.83      572.74     46.09 o 
   9   0   4    18214.71    20167.60    460.21 o 
  10   0   4     3952.82     4309.28    221.77 o 
  11   0   4        0.64        4.23     42.95 o 
  12   0   4        6.50        4.58     63.72 o 
  13   0   4      870.51      673.31    110.82 o 
  14   0   4      334.89      387.41    101.20 o 
  15   0   4      101.38      159.82     82.15 o 
  16   0   4      779.19      958.65    143.29 o 
  17   0   4        2.18      -28.95     87.33 o 
  18   0   4      264.33      -14.58    139.65 o 
  19   0   4      527.20      377.87    296.79 o 
  20   0   4      116.45       93.19    177.39 o 
   1   1   4      176.42      173.72     16.98 o 
   2   1   4     1194.80     1154.21     34.63 o 
   3   1   4     4072.94     4369.95     74.23 o 
   4   1   4      745.67      840.86     31.39 o 
   5   1   4     1005.33     1072.12     41.21 o 
   6   1   4     1521.65     1590.43     50.63 o 
   7   1   4     3490.07     3569.75     73.72 o 
   8   1   4        4.90       50.53     21.79 o 
   9   1   4      497.71      707.07     42.34 o 
  10   1   4      971.28     1122.50     59.66 o 
  11   1   4       74.97      108.02     37.84 o 
  12   1   4      730.25      789.07     73.38 o 
  13   1   4     1494.35     1811.50    112.60 o 
  14   1   4        4.37        3.61     69.97 o 
  15   1   4        6.92       79.89     52.61 o 
  16   1   4      568.08      432.60     86.71 o 
  17   1   4       21.08       40.23     76.60 o 
  18   1   4       14.79        2.71     82.11 o 
  19   1   4      147.29      155.97     93.69 o 
  20   1   4      164.64      -41.32    119.07 o 
   0   2   4     1707.93     1377.89     53.97 o 
   1   2   4      291.70      324.05     23.96 o 
   2   2   4     2295.31     2164.77     51.34 o 
   3   2   4      230.13      225.37     19.91 o 
   4   2   4      575.78      568.68     27.99 o 
   5   2   4      208.37      181.94     20.47 o 
   6   2   4     1070.37      956.68     39.99 o 
   7   2   4     2813.26     2802.76     63.71 o 
   8   2   4      210.86      231.75     41.61 o 
   9   2   4        1.36      -10.39     22.68 o 
  10   2   4     1052.87     1061.96     53.00 o 
  11   2   4      946.99      880.82     66.42 o 
  12   2   4     3653.84     4063.59    127.69 o 
  13   2   4        3.34       25.44     47.12 o 
  14   2   4       65.93      105.24     63.19 o 
  15   2   4      177.14      162.20     61.70 o 
  16   2   4      410.70      508.54     94.91 o 
  17   2   4      643.72      558.65    127.43 o 
  18   2   4        8.82      -75.78     75.90 o 
  19   2   4       24.80      -61.13     81.42 o 
  20   2   4      166.81       79.20    105.08 o 
   1   3   4        2.15        9.96     14.81 o 
   2   3   4     2457.58     2323.94     54.13 o 
   3   3   4      906.21      805.67     35.60 o 
   4   3   4    13584.83    13932.29    204.88 o 
   5   3   4      239.22      244.87     22.71 o 
   6   3   4      309.41      309.17     26.35 o 
   7   3   4     4164.38     4363.92     84.69 o 
   8   3   4       17.14       11.71     21.76 o 
   9   3   4      733.95      715.88     60.78 o 
  10   3   4      363.65      340.02     35.98 o 
  11   3   4       10.06       32.36     32.50 o 
  12   3   4       45.87       43.39     37.09 o 
  13   3   4        1.96       11.46     45.17 o 
  14   3   4      487.06      470.04     80.91 o 
  15   3   4      627.96      739.48     98.96 o 
  16   3   4      344.29      277.62     84.55 o 
  17   3   4      117.08      256.37     85.66 o 
  18   3   4       17.20       11.07     75.77 o 
  19   3   4        4.88      129.34     90.37 o 
  20   3   4        2.43      -51.37     97.42 o 
   0   4   4    32855.61    32432.07    588.83 o 
   1   4   4      967.39      813.30     37.58 o 
   2   4   4      230.70      273.81     26.06 o 
   3   4   4       83.52       72.86     18.96 o 
   4   4   4    11404.15    11292.65    186.67 o 
   5   4   4      171.95      165.70     20.73 o 
   6   4   4     8889.19    10087.86    155.64 o 
   7   4   4     2900.63     2668.77     67.11 o 
   8   4   4     2097.45     1918.17     57.62 o 
   9   4   4     2963.46     3002.29     80.55 o 
  10   4   4     1625.83     1622.14     66.74 o 
  11   4   4        4.73      -30.09     30.09 o 
  12   4   4       21.87       -3.91     43.84 o 
  13   4   4      184.01      164.42     61.21 o 
  14   4   4      594.34      606.43     88.39 o 
  15   4   4       65.95       22.16     60.32 o 
  16   4   4      450.35      487.61     93.23 o 
  17   4   4      231.35      173.28     83.65 o 
  18   4   4      520.91      292.49    162.27 o 
  19   4   4       79.72      161.58     98.72 o 
   1   5   4       96.43       57.79     17.40 o 
   2   5   4     2341.57     2435.31     61.14 o 
   3   5   4      636.85      576.11     35.04 o 
   4   5   4        0.90       -3.85     19.29 o 
   5   5   4     5995.34     6365.40    128.62 o 
   6   5   4      953.76      924.55     46.64 o 
   7   5   4     2193.37     2286.65     59.32 o 
   8   5   4      137.59       58.99     22.75 o 
   9   5   4     1149.54     1056.68     52.51 o 
  10   5   4      117.19       72.09     32.47 o 
  11   5   4      218.89      168.35     42.92 o 
  12   5   4      448.39      383.46     64.61 o 
  13   5   4      268.03      264.99     65.28 o 
  14   5   4     1159.46     1347.67    126.07 o 
  15   5   4      174.71      195.86     77.55 o 
  16   5   4      196.98      250.56     84.64 o 
  17   5   4      100.94      110.71     98.74 o 
  18   5   4       12.71       13.58     97.47 o 
  19   5   4       23.80      152.33    103.10 o 
   0   6   4    10333.12    10450.90    224.25 o 
   1   6   4     2267.71     2347.31     61.73 o 
   2   6   4    22107.08    23271.20    335.63 o 
   3   6   4     4579.55     4775.53    101.53 o 
   4   6   4     3810.63     3759.32     89.65 o 
   5   6   4       62.26       39.29     23.14 o 
   6   6   4     6316.86     6041.33    120.01 o 
   7   6   4     2096.10     2140.17     73.38 o 
   8   6   4     1293.43     1200.17     56.80 o 
   9   6   4      163.52      127.95     33.39 o 
  10   6   4     1954.56     2036.61     88.88 o 
  11   6   4      446.29      412.73     56.86 o 
  12   6   4     1043.17     1141.01     86.19 o 
  13   6   4      318.32      396.93     66.11 o 
  14   6   4      850.16      862.29    103.62 o 
  15   6   4       20.66      -49.78     67.82 o 
  16   6   4      514.59      491.98     96.48 o 
  17   6   4      111.85      137.30     87.53 o 
  18   6   4      297.79      209.98    145.80 o 
  19   6   4        1.37       12.12    102.82 o 
   1   7   4       57.28        0.34     19.21 o 
   2   7   4      745.07      668.53     35.28 o 
   3   7   4     1493.06     1522.35     54.35 o 
   4   7   4      208.22      204.81     28.79 o 
   5   7   4        4.14       -4.06     26.68 o 
   6   7   4     1453.27     1571.17     59.51 o 
   7   7   4      729.58      795.33     49.50 o 
   8   7   4       11.52        0.81     26.81 o 
   9   7   4     3194.05     3220.05     99.34 o 
  10   7   4       24.61       44.48     36.36 o 
  11   7   4     1856.04     1806.41    117.34 o 
  12   7   4       38.97       53.13     45.90 o 
  13   7   4      220.87      170.26     56.24 o 
  14   7   4       55.49       80.51     64.69 o 
  15   7   4       21.97      -67.70     67.70 o 
  16   7   4        0.77       98.41     80.29 o 
  17   7   4      106.22      239.21     91.24 o 
  18   7   4       24.31      -61.13     86.43 o 
   0   8   4       68.25      255.29     47.98 o 
   1   8   4       40.86       22.85     22.49 o 
   2   8   4     6552.85     6544.60    119.30 o 
   3   8   4       59.62        9.05     20.49 o 
   4   8   4      243.84      215.70     44.22 o 
   5   8   4       34.88       44.83     25.79 o 
   6   8   4      433.07      386.07     38.23 o 
   7   8   4     1202.71     1220.66     61.59 o 
   8   8   4        6.90       -0.34     31.44 o 
   9   8   4      701.48      730.60     58.54 o 
  10   8   4      403.41      423.29     69.78 o 
  11   8   4      189.81      144.52     59.61 o 
  12   8   4      531.09      483.21     68.52 o 
  13   8   4       43.53       30.93     55.81 o 
  14   8   4      416.15      346.01    128.23 o 
  15   8   4        0.10      -67.66     67.66 o 
  16   8   4      234.47      154.00     93.78 o 
  17   8   4       28.25       79.24     92.64 o 
  18   8   4      266.67      512.59    179.29 o 
   1   9   4      438.99      411.96     34.70 o 
   2   9   4       52.53       63.34     22.46 o 
   3   9   4      837.94      840.80     61.33 o 
   4   9   4      103.70       75.83     32.41 o 
   5   9   4      622.58      554.78     51.69 o 
   6   9   4       34.13       62.34     30.22 o 
   7   9   4      959.68      903.22     61.26 o 
   8   9   4     1074.81     1188.19     69.86 o 
   9   9   4      391.70      410.73     55.56 o 
  10   9   4       68.64       75.70     58.19 o 
  11   9   4       14.19       34.91     62.69 o 
  12   9   4      310.23      245.64     59.91 o 
  13   9   4      218.88      217.71     60.31 o 
  14   9   4      476.44      526.01     89.68 o 
  15   9   4       19.96       45.56     80.17 o 
  16   9   4        1.94       -1.18     86.46 o 
  17   9   4        9.86      -36.39     87.83 o 
   0  10   4     1243.02     1022.59     80.30 o 
   1  10   4      107.76       80.36     28.29 o 
   2  10   4      155.69      148.42     30.83 o 
   3  10   4      301.88      293.30     37.83 o 
   4  10   4      350.92      403.58     46.56 o 
   5  10   4       74.68       71.30     34.10 o 
   6  10   4      309.63      228.72     41.65 o 
   7  10   4        3.88       21.56     40.20 o 
   8  10   4      375.57      363.94     49.03 o 
   9  10   4        2.83       42.36     41.83 o 
  10  10   4      119.76      -25.65     46.22 o 
  11  10   4      953.42      835.18     84.95 o 
  12  10   4      209.82      137.42     63.02 o 
  13  10   4      235.67      257.33     78.09 o 
  14  10   4      226.91      249.54     92.36 o 
  15  10   4      313.89      424.79    104.75 o 
  16  10   4      182.54      155.60     97.10 o 
  17  10   4        0.01       38.39     92.88 o 
   1  11   4      625.55      633.73     51.02 o 
   2  11   4        0.04       20.50     25.78 o 
   3  11   4       92.15       97.50     33.17 o 
   4  11   4       95.60       65.87     35.73 o 
   5  11   4      207.83      239.64     46.16 o 
   6  11   4       30.88       64.19     36.87 o 
   7  11   4     2102.36     2242.74     92.67 o 
   8  11   4       15.17       -8.06     38.13 o 
   9  11   4        7.42       -2.29     44.16 o 
  10  11   4        1.98      -32.33     45.71 o 
  11  11   4       84.92      147.17     58.63 o 
  12  11   4       14.48       92.37     60.10 o 
  13  11   4       25.18       29.03     64.31 o 
  14  11   4       41.93       11.16     69.36 o 
  15  11   4      209.61      241.30    112.87 o 
  16  11   4        2.64      200.41     99.60 o 
   0  12   4      199.99      172.65     52.32 o 
   1  12   4      555.48      639.42     51.71 o 
   2  12   4       34.95        9.93     33.58 o 
   3  12   4     1421.95     1648.87     98.84 o 
   4  12   4     1772.04     1989.87    114.57 o 
   5  12   4     1198.73     1284.72     80.33 o 
   6  12   4      323.70      323.85     48.28 o 
   7  12   4       73.74       72.91     41.03 o 
   8  12   4     1854.34     2108.17    102.99 o 
   9  12   4      308.76      337.76     64.16 o 
  10  12   4       86.34      191.21     61.72 o 
  11  12   4        3.24      -26.05     57.61 o 
  12  12   4      343.76      322.50     80.46 o 
  13  12   4        2.11       47.72     67.35 o 
  14  12   4      209.96       23.85     74.66 o 
  15  12   4        0.18       37.81     92.76 o 
   1  13   4      238.82      206.46     55.83 o 
   2  13   4      204.83      327.47     55.37 o 
   3  13   4       61.56       36.01     41.89 o 
   4  13   4      189.31      220.23     55.67 o 
   5  13   4       56.40       20.12     60.97 o 
   6  13   4       41.70       39.07     46.70 o 
   7  13   4       72.32      164.87     47.62 o 
   8  13   4      395.35      361.18     62.82 o 
   9  13   4       91.01      123.34     58.76 o 
  10  13   4      143.54      122.57     67.83 o 
  11  13   4        0.73      -59.35     59.35 o 
  12  13   4      113.95      212.10     70.54 o 
  13  13   4       24.91       63.01     72.53 o 
  14  13   4       70.62      128.98     86.30 o 
   0  14   4        2.59      -50.03     80.62 o 
   1  14   4       26.82       43.53     42.19 o 
   2  14   4      839.33      803.67     82.84 o 
   3  14   4       31.11       89.83     50.72 o 
   4  14   4      312.19      419.24     64.07 o 
   5  14   4       30.39       -7.70     49.60 o 
   6  14   4      921.80      927.93     82.45 o 
   7  14   4       20.89       -1.39     51.24 o 
   8  14   4      315.87      427.54     86.68 o 
   9  14   4      181.33      331.35     83.25 o 
  10  14   4      316.93      460.05    119.68 o 
  11  14   4       67.67      -22.49     69.55 o 
  12  14   4       53.09       -3.26     74.64 o 
  13  14   4      221.88      -21.44     85.18 o 
   1  15   4      222.08      252.18     61.27 o 
   2  15   4       27.25      -21.43     51.42 o 
   3  15   4       24.38        8.47     56.09 o 
   4  15   4       21.28       33.32     53.52 o 
   5  15   4      398.86      483.75     84.54 o 
   6  15   4        2.23      -16.89     53.06 o 
   7  15   4       31.65       -4.79     70.30 o 
   8  15   4       55.02       35.91     68.38 o 
   9  15   4        1.26      -65.87     65.87 o 
  10  15   4       57.90      -14.96     72.92 o 
  11  15   4        0.71       18.68     90.45 o 
  12  15   4       14.32       45.92     98.22 o 
   0  16   4      839.14      826.14    136.38 o 
   1  16   4       31.25      -58.85     65.84 o 
   2  16   4      800.04     1113.73    105.32 o 
   3  16   4       59.82       20.04     59.52 o 
   4  16   4       76.63       22.57     65.24 o 
   5  16   4      104.07       17.67     69.98 o 
   6  16   4       20.48       56.05     79.90 o 
   7  16   4       50.42       32.87     61.94 o 
   8  16   4       85.98       44.63     75.50 o 
   9  16   4       62.74       14.08     75.43 o 
  10  16   4      351.59      215.38    107.24 o 
   1  17   4       42.39       71.94     67.93 o 
   2  17   4      195.12       95.66     76.12 o 
   3  17   4       27.78       45.10     62.67 o 
   4  17   4       26.20        3.38     65.41 o 
   5  17   4      186.16       97.81     74.47 o 
   6  17   4        8.71      -48.68     72.52 o 
   7  17   4        7.61      -38.94    194.25 o 
   8  17   4      210.66       57.35    128.11 o 
   0  18   4       59.71       74.16    134.55 o 
   1  18   4       11.56      -57.48    102.79 o 
   2  18   4      185.62      136.30     85.69 o 
   3  18   4      141.84      158.90     80.68 o 
   4  18   4      311.78      365.08    151.99 o 
   5  18   4      103.13       93.12     74.78 o 
   1   1   5     3569.08     3232.13     72.12 o 
   2   1   5     6309.81     5630.01     94.45 o 
   3   1   5     2074.41     2174.09     48.98 o 
   4   1   5     2666.86     2823.74     59.09 o 
   5   1   5     3140.53     3268.86     66.83 o 
   6   1   5      110.68      105.73     20.41 o 
   7   1   5      892.11      805.70     37.13 o 
   8   1   5      568.81      489.90     32.00 o 
   9   1   5      788.68      808.45     39.68 o 
  10   1   5     1735.92     1929.88     70.88 o 
  11   1   5     6068.99     6301.54    159.22 o 
  12   1   5       30.36       -3.35     39.91 o 
  13   1   5      989.73     1004.84     89.43 o 
  14   1   5      157.47      200.12     56.70 o 
  15   1   5      740.65      794.06     88.08 o 
  16   1   5      110.88       81.94     65.28 o 
  17   1   5        1.40      -68.40     68.40 o 
  18   1   5      319.09      277.59     95.62 o 
  19   1   5        1.01       -8.71     95.59 o 
  20   1   5        0.14      101.37    127.77 o 
   0   2   5    32484.86    34251.07    782.83 o 
   1   2   5    14094.90    14230.71    218.41 o 
   2   2   5     1400.27     1189.23     40.31 o 
   3   2   5     6104.33     6564.15    109.00 o 
   4   2   5      682.90      577.93     29.52 o 
   5   2   5      115.58       74.57     18.38 o 
   6   2   5        5.79       16.25     18.29 o 
   7   2   5      199.44      163.22     23.61 o 
   8   2   5       56.92       77.64     20.87 o 
   9   2   5      371.70      362.00     35.18 o 
  10   2   5     1347.26     1485.30     61.06 o 
  11   2   5       72.82       55.94     39.92 o 
  12   2   5      115.39       75.13     41.35 o 
  13   2   5     2473.92     2566.67    135.77 o 
  14   2   5      220.76      186.58     58.40 o 
  15   2   5      395.01      470.99     84.26 o 
  16   2   5       92.90      214.66     77.10 o 
  17   2   5        2.30       68.02     79.66 o 
  18   2   5        9.00      -41.45     74.36 o 
  19   2   5       62.37       38.27     86.38 o 
  20   2   5       35.98        6.14    122.56 o 
   1   3   5     4958.47     4454.90     83.46 o 
   2   3   5     3822.67     3714.92     76.53 o 
   3   3   5     5592.57     5248.81    100.57 o 
   4   3   5      565.43      558.54     30.82 o 
   5   3   5    35812.58    40201.78    514.42 o 
   6   3   5      285.35      342.88     28.66 o 
   7   3   5     4845.30     5001.54     94.56 o 
   8   3   5     2581.72     2532.89     63.72 o 
   9   3   5     3289.04     3567.04     88.59 o 
  10   3   5        0.02      -23.19     25.28 o 
  11   3   5      118.19       44.00     32.68 o 
  12   3   5      554.23      550.79     60.75 o 
  13   3   5       31.24       47.93     46.83 o 
  14   3   5      370.96      445.03     77.63 o 
  15   3   5       43.91       18.84     59.63 o 
  16   3   5        1.70       35.65     69.94 o 
  17   3   5      807.94     1066.10    134.78 o 
  18   3   5        7.29       81.45     79.74 o 
  19   3   5      556.03      269.28    157.22 o 
  20   3   5        5.77      -52.05     97.18 o 
   0   4   5     4857.72     4779.77    127.49 o 
   1   4   5       79.36       76.90     18.87 o 
   2   4   5     6392.57     6092.69    124.48 o 
   3   4   5       24.38       28.73     18.27 o 
   4   4   5      191.59      192.96     27.81 o 
   5   4   5     1105.75     1101.64     44.28 o 
   6   4   5     8605.66     9271.06    147.50 o 
   7   4   5      172.32      175.92     26.52 o 
   8   4   5      531.07      490.20     34.13 o 
   9   4   5        0.55       17.63     24.96 o 
  10   4   5       86.63       89.81     29.52 o 
  11   4   5        5.77       -7.89     32.27 o 
  12   4   5        0.11       10.84     47.54 o 
  13   4   5       72.98       15.88     52.77 o 
  14   4   5      137.11      101.18     63.73 o 
  15   4   5      275.64      247.49     75.84 o 
  16   4   5        1.61      -27.44     70.31 o 
  17   4   5      135.39      107.80     88.00 o 
  18   4   5       15.81       98.02     95.41 o 
  19   4   5        4.99      -78.26     86.08 o 
   1   5   5     5639.89     5273.03    106.56 o 
   2   5   5      533.80      422.99     30.68 o 
   3   5   5       11.15       17.69     28.67 o 
   4   5   5      101.44       85.94     24.80 o 
   5   5   5     5228.79     4835.16     99.82 o 
   6   5   5       75.51       71.11     24.16 o 
   7   5   5        0.96        3.09     19.15 o 
   8   5   5       52.84        5.48     21.52 o 
   9   5   5      520.21      465.43     38.83 o 
  10   5   5     1048.50     1096.34     65.72 o 
  11   5   5      257.86      274.32     51.22 o 
  12   5   5      231.49      166.53     53.31 o 
  13   5   5      859.70      673.95     81.30 o 
  14   5   5        7.02      -35.51     58.30 o 
  15   5   5      716.07      830.48    107.91 o 
  16   5   5       44.78        0.06     73.81 o 
  17   5   5      360.13      383.21     98.96 o 
  18   5   5        3.30      -47.99     80.23 o 
  19   5   5      386.94      295.95    121.43 o 
   0   6   5     3661.73     3817.58    104.89 o 
   1   6   5        3.49       12.46     18.42 o 
   2   6   5     3666.15     3324.55     79.81 o 
   3   6   5       12.95       18.70     23.04 o 
   4   6   5     2347.99     2513.55     72.94 o 
   5   6   5      250.42      164.47     30.62 o 
   6   6   5      379.92      320.30     33.49 o 
   7   6   5      210.85      142.85     28.76 o 
   8   6   5       38.95       69.40     27.60 o 
   9   6   5        0.07      -24.39     31.13 o 
  10   6   5     1655.24     1632.36     83.92 o 
  11   6   5        4.86       35.81     39.43 o 
  12   6   5     1932.94     1890.87    103.16 o 
  13   6   5        1.01      -49.30     49.30 o 
  14   6   5       65.46      123.89     67.75 o 
  15   6   5       70.35      123.43     76.39 o 
  16   6   5       56.68      126.57     86.28 o 
  17   6   5       17.63      -12.08     75.46 o 
  18   6   5       20.74      -84.87     84.87 o 
  19   6   5       26.78       53.85    100.59 o 
   1   7   5      170.89       89.72     30.63 o 
   2   7   5      309.06      273.36     29.29 o 
   3   7   5     4766.79     4846.45    172.97 o 
   4   7   5       46.85       37.61     23.07 o 
   5   7   5     2599.97     2587.35     76.33 o 
   6   7   5        9.98        1.40     24.17 o 
   7   7   5       40.71       13.19     25.43 o 
   8   7   5       60.10       56.23     30.21 o 
   9   7   5        3.81       -8.86     29.74 o 
  10   7   5      203.88      196.46     43.50 o 
  11   7   5     2026.18     2090.28     98.34 o 
  12   7   5      230.04      227.65     55.12 o 
  13   7   5      521.75      607.12     85.87 o 
  14   7   5      632.13      812.92    110.52 o 
  15   7   5      499.91      387.26    101.96 o 
  16   7   5       71.73       83.40     85.73 o 
  17   7   5      720.67      290.81    187.79 o 
  18   7   5      129.54       70.70     95.43 o 
   0   8   5      137.35      111.90     48.97 o 
   1   8   5      723.87      745.46     45.07 o 
   2   8   5      287.42      283.32     31.27 o 
   3   8   5      109.27       82.61     24.85 o 
   4   8   5     2976.92     2803.99     91.33 o 
   5   8   5      202.86      265.22     33.28 o 
   6   8   5      517.64      431.86     49.63 o 
   7   8   5       73.43       92.05     34.25 o 
   8   8   5      276.26      284.73     42.40 o 
   9   8   5      173.59      190.36     42.85 o 
  10   8   5     1566.56     1628.86    101.45 o 
  11   8   5      169.87      104.00     52.80 o 
  12   8   5      115.95       88.43     52.66 o 
  13   8   5        7.90       40.88     55.80 o 
  14   8   5        1.95      -29.14     64.73 o 
  15   8   5        0.37       64.60     77.50 o 
  16   8   5      154.64      162.46    117.06 o 
  17   8   5        1.13       73.24     90.76 o 
  18   8   5        9.48      137.38    106.39 o 
   1   9   5     6528.85     6793.17    136.20 o 
   2   9   5      770.43      767.42     70.43 o 
   3   9   5     3034.42     2910.28     90.52 o 
   4   9   5        0.92       31.23     28.37 o 
   5   9   5      374.80      368.72     45.58 o 
   6   9   5        1.15      -12.24     29.27 o 
   7   9   5     1893.47     1822.03     80.10 o 
   8   9   5     1078.22     1119.95     70.88 o 
   9   9   5      229.55      180.84     47.04 o 
  10   9   5       59.16       56.45     51.45 o 
  11   9   5      195.09      174.67     74.50 o 
  12   9   5        9.71      -52.41     52.41 o 
  13   9   5      396.73      433.85     75.69 o 
  14   9   5       12.83       19.45     64.92 o 
  15   9   5      719.94      733.84    119.46 o 
  16   9   5        5.05      -85.03     85.03 o 
  17   9   5       75.51      -83.42     83.42 o 
   0  10   5      988.15     1049.19     80.40 o 
   1  10   5      712.75      559.01     45.51 o 
   2  10   5       18.53       32.25     26.90 o 
   3  10   5       92.55       83.07     52.21 o 
   4  10   5       26.47        7.68     31.70 o 
   5  10   5        5.16        2.31     34.31 o 
   6  10   5      127.59      115.21     39.32 o 
   7  10   5       67.48       62.15     42.77 o 
   8  10   5       28.20       41.76     39.35 o 
   9  10   5       18.99      -31.90     40.30 o 
  10  10   5        0.00       36.65     58.00 o 
  11  10   5       11.18      -48.40     48.40 o 
  12  10   5       17.80       32.01     55.05 o 
  13  10   5        1.68       77.80     64.50 o 
  14  10   5      340.24      419.88     93.86 o 
  15  10   5      592.44      594.07    119.60 o 
  16  10   5        7.30       44.98    107.69 o 
  17  10   5        4.68       23.26     97.17 o 
   1  11   5      176.62      184.54     42.12 o 
   2  11   5       84.96       61.70     33.37 o 
   3  11   5     1397.00     1413.53     87.58 o 
   4  11   5        8.85       60.96     37.14 o 
   5  11   5     1296.08     1358.21     82.83 o 
   6  11   5     1135.77     1165.97     79.81 o 
   7  11   5     2575.14     2474.32     97.03 o 
   8  11   5      348.17      366.26     65.32 o 
   9  11   5     1159.51     1317.45     99.22 o 
  10  11   5       12.28      -45.12     45.12 o 
  11  11   5        1.13       20.83     52.70 o 
  12  11   5       33.51       14.54     58.84 o 
  13  11   5        4.46      -48.56     89.30 o 
  14  11   5      484.38      359.07    154.49 o 
  15  11   5        6.30      -70.16    102.57 o 
  16  11   5       35.28      -93.34    176.06 o 
   0  12   5      250.53      234.70     84.97 o 
   1  12   5      602.26      574.60     57.13 o 
   2  12   5       17.18       -8.68     30.93 o 
   3  12   5       32.29       -2.55     38.31 o 
   4  12   5      864.22      861.92     77.63 o 
   5  12   5      433.64      460.75     65.08 o 
   6  12   5       45.97       36.63     40.38 o 
   7  12   5      265.54      379.64     53.58 o 
   8  12   5      131.81       50.09     45.76 o 
   9  12   5      174.36      203.17     70.27 o 
  10  12   5       25.84       36.57     54.83 o 
  11  12   5        0.19       -9.21     58.90 o 
  12  12   5        4.11      -54.36     60.77 o 
  13  12   5       70.78      -62.90     62.90 o 
  14  12   5        0.55       38.36     86.94 o 
  15  12   5       82.01      -96.91     98.88 o 
   1  13   5       39.48       60.65     37.43 o 
   2  13   5       58.76       35.40     40.58 o 
   3  13   5      459.77      421.50     61.43 o 
   4  13   5       15.33       27.37     46.32 o 
   5  13   5        1.07       -6.00     43.73 o 
   6  13   5        0.21       45.83     50.07 o 
   7  13   5       28.81       39.44     43.30 o 
   8  13   5        8.71       78.76     72.87 o 
   9  13   5      474.67      697.04    109.35 o 
  10  13   5       74.57      -71.97     71.97 o 
  11  13   5      631.46      638.69    101.44 o 
  12  13   5       30.81       97.78     67.69 o 
  13  13   5      457.68      347.36    122.55 o 
  14  13   5       42.02       70.83    141.45 o 
   0  14   5       86.28      102.62    101.30 o 
   1  14   5      558.72      509.48     61.66 o 
   2  14   5        3.86      -25.19     42.27 o 
   3  14   5       25.65       36.65     48.62 o 
   4  14   5       97.09      108.38     50.88 o 
   5  14   5        0.00       22.29     53.11 o 
   6  14   5        0.21       28.25     47.76 o 
   7  14   5       23.51      173.71     57.24 o 
   8  14   5       32.23       15.65     68.01 o 
   9  14   5       80.16       -4.65     69.30 o 
  10  14   5        8.05       25.52     74.73 o 
  11  14   5      233.98       74.74     73.43 o 
  12  14   5      164.12      195.22     86.54 o 
  13  14   5        8.25      -32.28     87.00 o 
   1  15   5      127.05       75.04     69.48 o 
   2  15   5      234.39      272.45     66.12 o 
   3  15   5      349.56      364.76     63.34 o 
   4  15   5        3.69      -12.50     53.25 o 
   5  15   5      173.04      169.12     67.27 o 
   6  15   5      106.75      123.19     64.64 o 
   7  15   5      522.78      437.40     80.29 o 
   8  15   5        5.93      -73.03     73.03 o 
   9  15   5      324.72      166.56     83.42 o 
  10  15   5       66.44      -70.09     70.09 o 
  11  15   5      288.29      370.66    109.89 o 
  12  15   5       26.45      -24.73     96.82 o 
   0  16   5       10.08      -73.76     73.76 o 
   1  16   5        4.71        5.48     62.69 o 
   2  16   5       36.37      -26.92     58.89 o 
   3  16   5       19.95      -57.70     57.87 o 
   4  16   5        2.90      -54.47     54.47 o 
   5  16   5        3.95       15.38     56.79 o 
   6  16   5        9.64      -22.57     83.01 o 
   7  16   5      122.91       43.48     73.75 o 
   8  16   5       27.67      -44.86     71.35 o 
   9  16   5       16.03      -19.27     80.03 o 
  10  16   5        9.59      -24.86     94.88 o 
   1  17   5      207.04      302.76    116.92 o 
   2  17   5        4.57      -61.78     72.42 o 
   3  17   5      110.35       72.29     65.71 o 
   4  17   5        0.24        0.50     66.33 o 
   5  17   5      135.38      154.29     79.22 o 
   6  17   5        3.45      -30.09     69.08 o 
   7  17   5       37.27      -44.28     77.39 o 
   8  17   5        1.22     -152.43    152.43 o 
   0  18   5      155.67      377.50    153.79 o 
   1  18   5       12.79       37.95     80.23 o 
   2  18   5        0.57       50.40     77.39 o 
   3  18   5       55.57       50.59     77.86 o 
   4  18   5        2.67       11.46     76.46 o 
   5  18   5      126.74       32.54     74.82 o 
   0   0   6    25673.82    25151.04   1018.16 o 
   1   0   6    11967.96    11657.49    357.75 o 
   2   0   6    82294.85    82096.58   1582.01 o 
   3   0   6       32.09       37.22     22.66 o 
   4   0   6      362.16      360.20     37.75 o 
   5   0   6     9689.34    10303.79    220.52 o 
   6   0   6    36559.50    42679.61    773.20 o 
   7   0   6     3706.71     4312.07    122.12 o 
   8   0   6     3386.90     3712.68    113.20 o 
   9   0   6       30.95       69.03     31.73 o 
  10   0   6     5331.79     5911.95    201.72 o 
  11   0   6     1060.68      950.13     88.09 o 
  12   0   6     1396.92     1341.33    137.01 o 
  13   0   6     1262.51     1376.26    145.30 o 
  14   0   6      790.71      823.06    121.39 o 
  15   0   6      304.12      357.90     98.97 o 
  16   0   6      479.25      552.27    118.45 o 
  17   0   6       84.37       10.41     91.65 o 
  18   0   6       77.67       45.78    134.81 o 
  19   0   6        4.24        4.83    174.34 o 
  20   0   6     1307.96      951.49    710.47 o 
   1   1   6     9615.87     9515.83    180.38 o 
   2   1   6    17317.60    17423.33    247.46 o 
   3   1   6    14136.84    14340.70    209.93 o 
   4   1   6      792.59      800.79     34.51 o 
   5   1   6     2079.13     2220.59     72.66 o 
   6   1   6       62.84       64.08     21.12 o 
   7   1   6      868.96      893.97     41.54 o 
   8   1   6      109.13      119.53     23.68 o 
   9   1   6      301.71      338.39     29.83 o 
  10   1   6      299.86      307.47     35.86 o 
  11   1   6      671.88      647.38     57.51 o 
  12   1   6      483.36      568.62     60.67 o 
  13   1   6      141.65      131.48     66.79 o 
  14   1   6       24.38      103.75     52.59 o 
  15   1   6      254.28      240.73     65.56 o 
  16   1   6       24.30      -50.55     57.89 o 
  17   1   6       10.35      -65.87     65.87 o 
  18   1   6      280.23      150.23     82.01 o 
  19   1   6       37.66       27.76    104.28 o 
  20   1   6       15.18     -119.50    119.50 o 
   0   2   6     1263.65     1073.76     67.93 o 
   1   2   6    18342.95    17983.18    314.74 o 
   2   2   6     6536.90     6238.95    112.88 o 
   3   2   6        2.86      -15.51     15.51 o 
   4   2   6     4215.92     3945.54     76.05 o 
   5   2   6        2.05        6.96     16.64 o 
   6   2   6     1206.41     1075.09     43.87 o 
   7   2   6      288.33      293.51     28.21 o 
   8   2   6     1128.82     1103.77     46.10 o 
   9   2   6      265.19      295.27     29.14 o 
  10   2   6     2180.14     2386.56     74.47 o 
  11   2   6      381.80      412.05     46.69 o 
  12   2   6     1148.13     1083.29     76.67 o 
  13   2   6      560.76      403.12     65.25 o 
  14   2   6     1589.07     1575.60    113.22 o 
  15   2   6      242.11      259.46     77.10 o 
  16   2   6      133.70      119.56     73.19 o 
  17   2   6       46.46       78.44     72.85 o 
  18   2   6      131.33      107.82     80.63 o 
  19   2   6       34.47      -35.00     87.04 o 
  20   2   6        0.75      -20.72    117.21 o 
   1   3   6     2316.00     2202.13     53.64 o 
   2   3   6     9637.24     9329.32    170.63 o 
   3   3   6      240.73      210.09     23.50 o 
   4   3   6     2398.80     2474.34     60.40 o 
   5   3   6     3009.07     2999.82     71.95 o 
   6   3   6      276.99      321.13     28.59 o 
   7   3   6       68.34       79.20     21.54 o 
   8   3   6       36.93       45.13     22.24 o 
   9   3   6      461.30      508.38     47.35 o 
  10   3   6       94.16      116.14     30.60 o 
  11   3   6      385.02      469.63     48.04 o 
  12   3   6      602.98      690.05     63.99 o 
  13   3   6       27.82       35.69     46.61 o 
  14   3   6      159.90      236.50     69.69 o 
  15   3   6        0.74        4.77     62.08 o 
  16   3   6        1.42      -41.47     66.23 o 
  17   3   6       48.44       -7.24     76.61 o 
  18   3   6       59.22       80.00     73.32 o 
  19   3   6       45.16      -40.41    108.06 o 
   0   4   6     2293.70     1858.31     90.21 o 
   1   4   6      208.83      189.82     22.20 o 
   2   4   6     1149.13     1112.38     46.45 o 
   3   4   6     9369.80     9866.05    170.07 o 
   4   4   6     3975.03     3602.41     97.42 o 
   5   4   6     2022.44     2022.11     59.76 o 
   6   4   6       14.70       -2.80     18.96 o 
   7   4   6      550.34      592.48     36.82 o 
   8   4   6     1878.56     1864.16     69.96 o 
   9   4   6       57.90       64.50     27.11 o 
  10   4   6      100.52      112.32     29.91 o 
  11   4   6      245.34      243.58     39.64 o 
  12   4   6      436.55      536.55     67.71 o 
  13   4   6      160.58      227.35     80.58 o 
  14   4   6      195.60      156.12     85.89 o 
  15   4   6       63.36      212.29     71.11 o 
  16   4   6        1.08       -2.68     69.31 o 
  17   4   6      133.20      128.32     78.00 o 
  18   4   6      152.64      -25.91     70.67 o 
  19   4   6        4.43      -31.24     98.57 o 
   1   5   6      248.48      195.27     24.76 o 
   2   5   6      417.91      414.29     47.65 o 
   3   5   6     4457.18     4853.78    124.47 o 
   4   5   6     1000.50      997.00     45.96 o 
   5   5   6     2835.03     2916.88     79.02 o 
   6   5   6     1318.51     1291.29     52.94 o 
   7   5   6       34.03        6.39     21.19 o 
   8   5   6     1358.71     1332.79     52.27 o 
   9   5   6      145.52       70.02     35.81 o 
  10   5   6      321.92      306.21     78.04 o 
  11   5   6       26.21       34.61     37.81 o 
  12   5   6      928.87     1047.56     89.87 o 
  13   5   6      370.09      375.56     67.60 o 
  14   5   6      422.32      400.94     81.35 o 
  15   5   6      169.27      147.82     66.72 o 
  16   5   6       55.03      187.64     78.63 o 
  17   5   6       40.09        8.97     83.18 o 
  18   5   6       17.31        3.29     83.02 o 
  19   5   6        2.12      -93.63     93.63 o 
   0   6   6     5912.72     5653.22    198.51 o 
   1   6   6      296.82      249.49     27.77 o 
   2   6   6     3539.18     3484.99     87.86 o 
   3   6   6     1880.41     1823.76    110.12 o 
   4   6   6     8204.96     8348.00    172.33 o 
   5   6   6     3711.02     3541.42     89.98 o 
   6   6   6       43.68       51.02     24.84 o 
   7   6   6        2.04       19.89     25.91 o 
   8   6   6      944.37      959.64     63.61 o 
   9   6   6      816.01      693.66     53.71 o 
  10   6   6       21.92       33.51     32.96 o 
  11   6   6      289.08      200.74     47.92 o 
  12   6   6      455.14      433.16     61.17 o 
  13   6   6       11.99      -29.72     91.67 o 
  14   6   6      176.30      142.35     77.28 o 
  15   6   6      317.26      514.25    105.79 o 
  16   6   6     1152.64      994.09    132.14 o 
  17   6   6       99.22       81.81    118.84 o 
  18   6   6      395.98      279.39    114.32 o 
  19   6   6        8.77      -35.72    107.42 o 
   1   7   6     1133.83     1147.21     53.05 o 
   2   7   6        4.09       12.87     20.78 o 
   3   7   6     1293.57     1199.61     58.85 o 
   4   7   6       20.08       -6.48     25.93 o 
   5   7   6      516.93      499.57     39.80 o 
   6   7   6        0.49      -22.58     22.58 o 
   7   7   6      132.61      112.45     29.38 o 
   8   7   6        3.89      -20.62     26.96 o 
   9   7   6       22.06       40.21     35.05 o 
  10   7   6       25.41       21.77     40.98 o 
  11   7   6       34.14       99.87     46.31 o 
  12   7   6      121.46      161.63     52.18 o 
  13   7   6      991.60     1061.82    106.98 o 
  14   7   6       76.39       87.11     70.57 o 
  15   7   6       27.20       78.32     85.64 o 
  16   7   6       10.25       85.17     81.35 o 
  17   7   6       31.51       42.91     93.50 o 
  18   7   6       17.26       35.14    101.80 o 
   0   8   6     5321.15     5154.05    172.20 o 
   1   8   6      136.02      198.27     27.10 o 
   2   8   6     3091.10     2919.92     83.89 o 
   3   8   6      426.51      417.88     41.81 o 
   4   8   6      949.18      797.88     57.51 o 
   5   8   6      822.35      771.73     62.50 o 
   6   8   6        0.85        0.84     29.93 o 
   7   8   6      192.47      148.84     35.69 o 
   8   8   6      967.25      939.24     64.03 o 
   9   8   6      136.07       71.97     39.23 o 
  10   8   6      176.09      145.69     55.02 o 
  11   8   6      567.27      583.73     70.88 o 
  12   8   6      544.23      491.82     90.49 o 
  13   8   6       23.08      122.61     58.41 o 
  14   8   6       98.49        2.75     58.59 o 
  15   8   6        4.19       66.72     69.23 o 
  16   8   6      648.86      803.44    124.68 o 
  17   8   6        9.90       43.49     90.56 o 
  18   8   6      171.35      170.57    111.45 o 
   1   9   6      113.07       98.07     26.95 o 
   2   9   6      357.97      352.71     36.96 o 
   3   9   6       47.95       64.23     27.84 o 
   4   9   6      154.13      207.86     36.99 o 
   5   9   6        0.18       38.95     31.99 o 
   6   9   6      250.75      159.13     46.82 o 
   7   9   6      327.86      328.39     46.65 o 
   8   9   6       16.73       18.76     34.97 o 
   9   9   6        2.83      -29.43     36.31 o 
  10   9   6        3.19       18.75     43.20 o 
  11   9   6       52.85       29.81     56.89 o 
  12   9   6       58.52       56.28     53.90 o 
  13   9   6      200.30       74.12     66.52 o 
  14   9   6        3.24      139.35     68.49 o 
  15   9   6       42.08      134.87     84.09 o 
  16   9   6        0.35        1.99     84.47 o 
  17   9   6       12.31       88.12    104.28 o 
   0  10   6     3985.27     3687.26    155.13 o 
   1  10   6      104.75      119.64     34.22 o 
   2  10   6      196.56      226.58     34.34 o 
   3  10   6      401.06      444.45     43.42 o 
   4  10   6       49.76       42.58     35.14 o 
   5  10   6     3285.59     3555.55    145.05 o 
   6  10   6      881.64     1005.13     73.00 o 
   7  10   6      141.27      120.20     40.72 o 
   8  10   6      393.55      367.82     67.08 o 
   9  10   6       11.22       10.89     45.20 o 
  10  10   6      839.06      894.44     83.27 o 
  11  10   6      359.01      268.72     63.15 o 
  12  10   6      257.74      274.20     77.61 o 
  13  10   6        1.75      -22.28     60.87 o 
  14  10   6     1095.45     1162.12    125.58 o 
  15  10   6        1.58      101.03     87.46 o 
  16  10   6       43.54      171.29    107.06 o 
   1  11   6       89.74       62.35     32.29 o 
   2  11   6      462.23      464.64     57.47 o 
   3  11   6      671.93      623.55     58.49 o 
   4  11   6     1000.02     1022.13     81.13 o 
   5  11   6       50.30       35.76     36.66 o 
   6  11   6        0.10       14.90     38.83 o 
   7  11   6       31.15       50.52     41.21 o 
   8  11   6      153.92      237.53     52.05 o 
   9  11   6       22.34       -1.33     43.57 o 
  10  11   6       57.00       -1.60     48.00 o 
  11  11   6       81.84       23.17     58.34 o 
  12  11   6       77.26       95.26     68.02 o 
  13  11   6       11.68      -51.50     79.18 o 
  14  11   6      161.66      188.25     82.10 o 
  15  11   6      162.38      202.29     97.78 o 
  16  11   6       29.40      -74.06     94.44 o 
   0  12   6       92.83       61.55     46.60 o 
   1  12   6      332.21      390.37     45.10 o 
   2  12   6      489.13      478.10     57.17 o 
   3  12   6       81.85       42.67     43.78 o 
   4  12   6      869.37      954.28     91.08 o 
   5  12   6        0.76      -26.94     40.49 o 
   6  12   6     1936.11     2222.44    119.93 o 
   7  12   6      159.78      102.10     47.81 o 
   8  12   6     1010.02     1075.46     81.76 o 
   9  12   6       29.21      -32.14     63.53 o 
  10  12   6      913.34      969.05     93.71 o 
  11  12   6       50.34       63.29     78.11 o 
  12  12   6       22.45       30.11     70.14 o 
  13  12   6        1.84      -86.53     86.53 o 
  14  12   6      156.32      160.01    126.05 o 
  15  12   6        1.40        8.96    142.71 o 
   1  13   6      442.87      389.53     48.34 o 
   2  13   6      547.70      501.58     68.20 o 
   3  13   6      372.00      272.83     57.30 o 
   4  13   6       13.18       -3.75     46.67 o 
   5  13   6        6.51       21.50     47.35 o 
   6  13   6       15.32      -32.83     46.66 o 
   7  13   6       52.05       35.12     45.20 o 
   8  13   6        8.39      -12.41     52.57 o 
   9  13   6       22.47      -52.77     59.50 o 
  10  13   6       19.91       70.55     68.02 o 
  11  13   6       10.17       54.22     77.78 o 
  12  13   6       28.99      -22.70     72.59 o 
  13  13   6       47.89      102.14    100.29 o 
  14  13   6       10.76       77.25    124.05 o 
   0  14   6      371.80      309.11     90.51 o 
   1  14   6       59.59       28.49     42.79 o 
   2  14   6      266.82      305.32     58.35 o 
   3  14   6        1.61      -46.59     46.59 o 
   4  14   6      242.30      283.74     62.67 o 
   5  14   6        9.11      -34.13     56.08 o 
   6  14   6      302.08      344.65     67.51 o 
   7  14   6       38.42       39.27     50.55 o 
   8  14   6      189.16      258.88     76.27 o 
   9  14   6       13.23      -70.52     70.52 o 
  10  14   6      483.49      550.09    197.90 o 
  11  14   6        0.06       20.35     70.26 o 
  12  14   6       84.87      -40.83     75.37 o 
  13  14   6       33.19      -90.93     90.93 o 
   1  15   6       95.79      101.67     61.98 o 
   2  15   6       17.26       43.84     51.11 o 
   3  15   6       52.87       60.73     51.04 o 
   4  15   6        0.60      -12.49     55.18 o 
   5  15   6        7.03      -37.86     58.40 o 
   6  15   6      106.78       95.07     67.80 o 
   7  15   6        0.96       54.22     64.89 o 
   8  15   6        0.03      -49.44     63.88 o 
   9  15   6      132.54       30.60    121.96 o 
  10  15   6        5.38      -72.61     72.61 o 
  11  15   6        2.62      139.38     93.92 o 
   0  16   6        2.99       50.97     88.01 o 
   1  16   6      147.61      142.45     73.67 o 
   2  16   6      268.20      130.40     96.61 o 
   3  16   6        1.93      155.82     66.59 o 
   4  16   6        0.69        6.88     59.97 o 
   5  16   6        4.19      -58.71     58.71 o 
   6  16   6        7.72      -56.85     56.85 o 
   7  16   6      126.43       44.20     81.95 o 
   8  16   6       18.59      -87.50     87.50 o 
   9  16   6       49.95       43.18     82.62 o 
  10  16   6       56.83      190.56    102.83 o 
   1  17   6       12.79        2.10     63.08 o 
   2  17   6       10.43       -6.73     91.59 o 
   3  17   6        0.80      -41.87     65.43 o 
   4  17   6        9.78      -64.08     64.08 o 
   5  17   6      100.13      125.35     74.19 o 
   6  17   6      110.87        3.30     80.77 o 
   7  17   6      123.75       18.84    142.57 o 
   8  17   6       28.80        6.99    137.11 o 
   0  18   6      442.57      742.64    179.35 o 
   1  18   6        0.00      -74.02     74.02 o 
   2  18   6        8.78      -91.19    114.91 o 
   3  18   6       62.43       67.90     91.71 o 
   4  18   6      143.95      277.02     88.02 o 
   1   1   7      343.48      307.42     29.62 o 
   2   1   7     1469.07     1390.35     64.68 o 
   3   1   7    34701.65    35934.59    485.79 o 
   4   1   7     3649.77     3611.64     73.94 o 
   5   1   7      448.68      356.48     29.83 o 
   6   1   7      832.92      773.22     40.04 o 
   7   1   7     1227.74     1128.74     45.72 o 
   8   1   7      525.24      519.56     36.28 o 
   9   1   7      956.03      956.74     46.77 o 
  10   1   7      187.62      179.92     33.84 o 
  11   1   7      783.03      743.23     59.27 o 
  12   1   7        6.63       82.94     41.63 o 
  13   1   7     1339.08     1487.73    101.66 o 
  14   1   7      355.75      380.85     64.59 o 
  15   1   7       20.64      135.21     53.07 o 
  16   1   7       95.23       30.41     66.06 o 
  17   1   7        4.78      -21.72     78.99 o 
  18   1   7       10.59      -60.07     67.81 o 
  19   1   7        6.35      -13.69     98.99 o 
   0   2   7    11885.37    11388.24    380.24 o 
   1   2   7     6992.73     6968.81    135.92 o 
   2   2   7      145.01      151.32     25.03 o 
   3   2   7      362.12      431.18     31.60 o 
   4   2   7     4868.55     4824.37     89.83 o 
   5   2   7      210.15      167.86     25.21 o 
   6   2   7        0.06       -1.39     18.13 o 
   7   2   7      199.64      143.67     24.48 o 
   8   2   7      157.82      184.62     26.46 o 
   9   2   7      741.45      812.56     46.03 o 
  10   2   7      111.65      120.90     30.47 o 
  11   2   7      186.82      199.33     45.86 o 
  12   2   7      116.60       86.56     42.21 o 
  13   2   7      439.23      446.23     64.42 o 
  14   2   7     1088.09     1050.54     93.31 o 
  15   2   7      153.83      213.54     76.51 o 
  16   2   7      117.07      226.71     74.40 o 
  17   2   7       60.72      181.69     80.47 o 
  18   2   7       18.27       29.54     75.71 o 
  19   2   7       74.29      -14.33    131.09 o 
   1   3   7       78.48       48.82     31.15 o 
   2   3   7     7445.54     7419.27    146.41 o 
   3   3   7      874.55      764.47     40.21 o 
   4   3   7      901.49     1070.62     50.05 o 
   5   3   7     2250.56     2184.57     58.39 o 
   6   3   7     2901.88     3223.91     73.96 o 
   7   3   7     4248.52     4558.42     93.54 o 
   8   3   7     1678.68     1666.31     55.33 o 
   9   3   7     4511.33     4782.69    109.33 o 
  10   3   7       86.36      133.66     31.46 o 
  11   3   7       84.51      117.49     35.25 o 
  12   3   7      135.48      189.05     43.51 o 
  13   3   7     2426.22     2374.23    133.85 o 
  14   3   7        0.04       13.41     58.89 o 
  15   3   7      463.73      553.63     93.80 o 
  16   3   7      171.48      193.31     80.78 o 
  17   3   7      506.22      553.08    105.30 o 
  18   3   7        1.12      -64.57     64.57 o 
  19   3   7      968.92      528.80    253.26 o 
   0   4   7     2808.84     2623.86     92.63 o 
   1   4   7       14.04        1.66     16.98 o 
   2   4   7     5489.71     4987.40    105.79 o 
   3   4   7     3346.71     3491.82     98.83 o 
   4   4   7      357.56      282.76     30.17 o 
   5   4   7     1309.80     1253.00     49.34 o 
   6   4   7      279.53      223.57     26.42 o 
   7   4   7        0.47      -23.08     23.08 o 
   8   4   7      368.67      424.53     34.45 o 
   9   4   7       96.85       96.05     28.76 o 
  10   4   7      257.38      233.67     35.65 o 
  11   4   7       72.17      -14.72     35.89 o 
  12   4   7      315.10      272.95     58.31 o 
  13   4   7      261.21      263.39     60.96 o 
  14   4   7      139.18       75.51     85.53 o 
  15   4   7      177.36      213.48     77.06 o 
  16   4   7      156.30      120.56     79.51 o 
  17   4   7      194.91      190.28     84.77 o 
  18   4   7       90.65       92.57     99.84 o 
  19   4   7      130.62        2.97    100.39 o 
   1   5   7      497.61      399.72     33.40 o 
   2   5   7     1538.11     1457.01     59.99 o 
   3   5   7     2506.75     2396.30     76.77 o 
   4   5   7     1854.86     1836.00     75.62 o 
   5   5   7     1250.79     1242.30     53.15 o 
   6   5   7     1146.24     1112.01     50.88 o 
   7   5   7      153.50      147.35     29.24 o 
   8   5   7      124.67      101.57     27.17 o 
   9   5   7      371.20      382.17     39.60 o 
  10   5   7      321.15      321.35     45.46 o 
  11   5   7       44.11       28.06     40.20 o 
  12   5   7        0.05      -40.48     40.48 o 
  13   5   7     1114.22     1160.90     98.58 o 
  14   5   7      245.45      354.60     80.25 o 
  15   5   7      593.28      749.69    105.89 o 
  16   5   7       11.73       27.72     77.40 o 
  17   5   7      402.22      250.03     92.06 o 
  18   5   7        3.98      -81.90     86.62 o 
  19   5   7      229.20      224.50    117.94 o 
   0   6   7      211.09      195.22     61.96 o 
   1   6   7       23.35       10.18     19.67 o 
   2   6   7        0.12       -3.17     19.84 o 
   3   6   7      225.65      275.75     35.66 o 
   4   6   7     1604.07     1470.73     63.91 o 
   5   6   7        9.39       36.05     22.52 o 
   6   6   7      655.64      664.26     43.37 o 
   7   6   7      600.77      591.76     45.05 o 
   8   6   7       37.51       31.98     27.64 o 
   9   6   7      158.16      145.36     37.92 o 
  10   6   7       33.23       56.22     36.09 o 
  11   6   7      144.60      207.05     46.24 o 
  12   6   7      862.46      858.81     81.73 o 
  13   6   7        7.81      -54.73     54.73 o 
  14   6   7       18.61      -39.85     63.59 o 
  15   6   7      261.36      223.81    101.96 o 
  16   6   7      103.54      115.34    113.33 o 
  17   6   7       20.50       53.30     82.80 o 
  18   6   7        0.06       99.62    102.55 o 
   1   7   7     6181.66     6091.83    128.09 o 
   2   7   7       58.05       66.20     25.20 o 
   3   7   7     2999.82     2568.32     98.18 o 
   4   7   7     2027.96     2116.60     89.22 o 
   5   7   7       20.94        8.13     29.51 o 
   6   7   7      903.27     1010.81     70.81 o 
   7   7   7      230.63      317.00     41.38 o 
   8   7   7        0.51        5.45     32.07 o 
   9   7   7      193.62      214.95     45.21 o 
  10   7   7      621.10      582.22     61.10 o 
  11   7   7      831.68      871.38     82.20 o 
  12   7   7       78.63        5.76     49.70 o 
  13   7   7       38.85       79.89     60.34 o 
  14   7   7       77.03      111.25     95.03 o 
  15   7   7      151.12      156.47     86.81 o 
  16   7   7        7.09       17.51     84.72 o 
  17   7   7      173.04      270.67     99.78 o 
  18   7   7       10.74     -103.74    103.74 o 
   0   8   7      801.15      659.39     82.53 o 
   1   8   7     4065.51     4220.75    109.95 o 
   2   8   7      470.18      481.11     38.96 o 
   3   8   7      131.48      198.06     39.98 o 
   4   8   7     1009.73     1027.67     73.95 o 
   5   8   7       50.04       92.46     32.36 o 
   6   8   7      807.56      867.79     64.64 o 
   7   8   7      312.96      292.32     43.24 o 
   8   8   7     1094.01     1130.02     75.18 o 
   9   8   7      284.06      187.00     45.83 o 
  10   8   7       12.64      -36.96     42.67 o 
  11   8   7       96.20       75.29     47.59 o 
  12   8   7      619.83      718.99     82.24 o 
  13   8   7      319.59      251.53     95.80 o 
  14   8   7        6.91      -56.30     56.30 o 
  15   8   7       23.72       -4.23     74.55 o 
  16   8   7      124.92      144.07     98.41 o 
  17   8   7        0.68       71.72     98.34 o 
   1   9   7     2403.22     2331.33     81.89 o 
   2   9   7     2767.67     2639.84     79.09 o 
   3   9   7     1107.12     1069.07     68.19 o 
   4   9   7      122.73       93.59     37.11 o 
   5   9   7     1167.59     1138.71     74.03 o 
   6   9   7       52.47        2.76     35.16 o 
   7   9   7     1995.08     1857.61    104.36 o 
   8   9   7      179.83       91.82     39.27 o 
   9   9   7      345.74      336.45     72.36 o 
  10   9   7        0.51       18.49     47.95 o 
  11   9   7     1041.66     1122.86     99.02 o 
  12   9   7      216.76      204.64     63.63 o 
  13   9   7       36.35       64.47     76.38 o 
  14   9   7      152.95      221.91     79.07 o 
  15   9   7     1020.73     1122.18    140.17 o 
  16   9   7      194.18      130.62     96.45 o 
  17   9   7      478.60      399.96    132.86 o 
   0  10   7     1699.86     1889.77    110.42 o 
   1  10   7     1180.20     1309.20     72.80 o 
   2  10   7      782.03      797.68     72.12 o 
   3  10   7      828.61      969.81    100.48 o 
   4  10   7      237.98      192.96     42.64 o 
   5  10   7       21.66      -10.37     39.25 o 
   6  10   7      379.79      335.05     50.68 o 
   7  10   7      137.17       83.80     36.96 o 
   8  10   7      169.64      132.58     42.35 o 
   9  10   7       28.25      -21.55     41.33 o 
  10  10   7       69.84        6.68     53.68 o 
  11  10   7      100.95       96.09     57.84 o 
  12  10   7        2.32       22.90     54.17 o 
  13  10   7        5.01       34.79     63.42 o 
  14  10   7       11.07      -74.59    117.46 o 
  15  10   7        6.78      -61.87     83.52 o 
  16  10   7       50.05       21.04    104.49 o 
   1  11   7     1242.25     1296.01    101.30 o 
   2  11   7       24.99       11.69     31.05 o 
   3  11   7       42.59       80.47     41.42 o 
   4  11   7      274.53      292.22     53.94 o 
   5  11   7      905.44      918.09     92.94 o 
   6  11   7        8.93      -20.80     40.97 o 
   7  11   7     1216.63     1271.41     80.66 o 
   8  11   7      114.19      147.30     47.00 o 
   9  11   7      692.02      716.60     71.63 o 
  10  11   7      626.59      597.82     87.64 o 
  11  11   7      427.37      534.45     89.38 o 
  12  11   7       11.96       42.04     77.22 o 
  13  11   7       12.36       -0.91     64.77 o 
  14  11   7       28.65       -9.80     76.30 o 
  15  11   7       86.60      135.54     90.63 o 
   0  12   7      196.77       58.84     55.67 o 
   1  12   7       48.56       71.22     33.91 o 
   2  12   7      110.28       90.00     56.00 o 
   3  12   7      112.33       80.21     46.45 o 
   4  12   7      500.98      473.49     69.62 o 
   5  12   7       30.24       22.65     43.28 o 
   6  12   7       93.59      115.46     54.56 o 
   7  12   7       14.40        1.29     43.36 o 
   8  12   7       23.40       41.20     50.59 o 
   9  12   7      180.02      333.45     72.66 o 
  10  12   7        0.00       78.68     61.98 o 
  11  12   7       31.25        1.07     64.66 o 
  12  12   7      103.23      145.15     69.58 o 
  13  12   7       16.48      -43.73     65.36 o 
  14  12   7       82.84      100.34     87.87 o 
  15  12   7       40.40       98.74    112.31 o 
   1  13   7      367.00      383.82     50.25 o 
   2  13   7      564.51      686.62     74.07 o 
   3  13   7        1.86      -43.21     43.21 o 
   4  13   7       14.75       61.42     51.75 o 
   5  13   7       58.01       37.86     67.79 o 
   6  13   7       96.03      114.73     59.71 o 
   7  13   7      155.81      185.58     60.20 o 
   8  13   7       35.43       57.45     55.95 o 
   9  13   7       98.02      133.70     71.73 o 
  10  13   7       18.75       14.56     65.12 o 
  11  13   7      172.94      -40.13     73.88 o 
  12  13   7       72.05      103.65    109.71 o 
  13  13   7       34.85      -35.20    117.89 o 
  14  13   7       63.08      -57.63    133.67 o 
   0  14   7     1345.49     1300.28    183.91 o 
   1  14   7      210.06      212.07     51.63 o 
   2  14   7      118.49      228.16     61.47 o 
   3  14   7      161.11       92.77    104.60 o 
   4  14   7       12.20      -48.23     48.23 o 
   5  14   7       39.83      -42.18     66.00 o 
   6  14   7       37.28       42.67     55.22 o 
   7  14   7      330.81      363.12     71.53 o 
   8  14   7       99.78      148.31     64.38 o 
   9  14   7       73.72       88.97     85.45 o 
  10  14   7        0.75      -67.17     67.17 o 
  11  14   7        8.40      -89.34     89.34 o 
  12  14   7       79.95       45.54     97.55 o 
   1  15   7       57.30       14.07     54.92 o 
   2  15   7      170.05      207.67     63.16 o 
   3  15   7      222.80      355.48     67.03 o 
   4  15   7       11.53       35.34     58.33 o 
   5  15   7      192.57      245.38     70.19 o 
   6  15   7        4.46       65.20     65.08 o 
   7  15   7      289.13      252.45     84.08 o 
   8  15   7        7.48       37.39     70.02 o 
   9  15   7      311.87      232.48    150.45 o 
  10  15   7       22.53       58.46     78.88 o 
  11  15   7      344.33      364.34    169.73 o 
   0  16   7       24.26      -79.62     79.62 o 
   1  16   7        4.38      -60.25     60.25 o 
   2  16   7       25.75      -17.03     83.30 o 
   3  16   7        5.41      -10.34     59.80 o 
   4  16   7       18.55      -12.33     59.36 o 
   5  16   7        5.47      -21.37     54.10 o 
   6  16   7        0.38       -6.30     72.62 o 
   7  16   7       95.36      -62.40     88.89 o 
   8  16   7       27.82       64.60     92.93 o 
   9  16   7       34.05       37.93     79.35 o 
   1  17   7      393.96      781.08    125.20 o 
   2  17   7       12.44      -24.64     72.27 o 
   3  17   7      208.05       47.15     78.61 o 
   4  17   7       96.28       40.51     79.06 o 
   5  17   7      138.67      113.22     89.29 o 
   6  17   7        2.52      -92.20    113.53 o 
   7  17   7      171.49       45.37    143.71 o 
   0  18   7        2.66       91.68    138.13 o 
   1  18   7        0.51      -36.82    100.53 o 
   2  18   7       50.21      -24.76    145.13 o 
   3  18   7        8.62       22.52     96.51 o 
   4  18   7        2.28      -25.04    237.09 o 
   0   0   8     8921.69     9914.44    481.85 o 
   1   0   8      137.93      108.82     53.67 o 
   2   0   8     1599.62     1388.44     82.08 o 
   3   0   8     3146.76     2746.07     90.52 o 
   4   0   8    15154.75    14709.91    301.81 o 
   5   0   8     8024.53     7877.33    189.09 o 
   6   0   8      556.61      578.24     51.96 o 
   7   0   8      110.20      100.22     35.05 o 
   8   0   8      198.33      211.03     40.02 o 
   9   0   8      385.82      261.17     45.19 o 
  10   0   8     4922.19     5103.07    269.98 o 
  11   0   8       83.76      171.36     56.87 o 
  12   0   8     4043.04     3886.03    199.54 o 
  13   0   8      745.12      890.58    130.61 o 
  14   0   8      451.09      369.90    119.15 o 
  15   0   8       45.07      124.43     82.96 o 
  16   0   8      346.00      387.51    109.56 o 
  17   0   8      490.94      235.87    211.62 o 
  18   0   8      593.07      312.02    531.25 o 
  19   0   8       93.66       23.06    150.36 o 
   1   1   8     1486.75     1288.17     66.08 o 
   2   1   8     2625.60     2536.21     84.94 o 
   3   1   8      431.88      516.08     33.63 o 
   4   1   8      532.20      462.51     31.76 o 
   5   1   8      962.13     1089.58     46.80 o 
   6   1   8       11.71       16.91     19.68 o 
   7   1   8     1111.44     1300.49     50.85 o 
   8   1   8       16.15      -20.71     20.71 o 
   9   1   8      124.93      125.02     26.68 o 
  10   1   8      846.31      800.01     52.37 o 
  11   1   8       93.12       71.80     35.04 o 
  12   1   8       45.45       28.48     41.28 o 
  13   1   8      425.94      397.28     63.89 o 
  14   1   8      192.45      179.86     60.41 o 
  15   1   8        7.57       19.54     53.14 o 
  16   1   8        6.89      -31.52     63.82 o 
  17   1   8      128.48       61.87     78.52 o 
  18   1   8        2.14       19.75     93.12 o 
  19   1   8       10.52       34.02    105.17 o 
   0   2   8      166.33      121.05     39.91 o 
   1   2   8     1297.40     1336.40     56.80 o 
   2   2   8     8728.08     8348.11    161.79 o 
   3   2   8      332.37      343.79     30.58 o 
   4   2   8      208.69      131.54     25.23 o 
   5   2   8       47.65       26.92     19.86 o 
   6   2   8     6161.93     6086.40    112.65 o 
   7   2   8      363.60      344.74     30.90 o 
   8   2   8       51.46       69.45     23.07 o 
   9   2   8        0.29        7.36     23.15 o 
  10   2   8      475.16      576.87     47.88 o 
  11   2   8       86.35       67.77     34.74 o 
  12   2   8      856.91      830.14     87.40 o 
  13   2   8      314.81      410.86     63.50 o 
  14   2   8      859.68      924.39     99.88 o 
  15   2   8       78.02       19.22     64.71 o 
  16   2   8      125.57      247.40     77.96 o 
  17   2   8       13.62       80.94     80.76 o 
  18   2   8       40.24       14.76     80.30 o 
  19   2   8       46.61       94.53     94.25 o 
   1   3   8      554.83      584.74     39.88 o 
   2   3   8     2097.80     1935.88     60.77 o 
   3   3   8     2226.41     1964.47     60.28 o 
   4   3   8      740.01      757.15     43.77 o 
   5   3   8     2176.98     2216.28     60.03 o 
   6   3   8      538.73      518.08     35.56 o 
   7   3   8     2027.76     2002.33     59.78 o 
   8   3   8      100.07      112.36     26.40 o 
   9   3   8      110.86      107.55     26.30 o 
  10   3   8       48.07       -5.80     28.10 o 
  11   3   8      665.82      621.89     50.07 o 
  12   3   8        0.84      -35.58     35.58 o 
  13   3   8      772.10      800.63     94.68 o 
  14   3   8      313.95      226.33     67.88 o 
  15   3   8       20.15      -59.65     59.65 o 
  16   3   8       37.99      -67.05     67.05 o 
  17   3   8      121.44      268.44     88.03 o 
  18   3   8        3.12       30.95     77.24 o 
  19   3   8        0.00        5.00     98.86 o 
   0   4   8      864.64      786.59     61.11 o 
   1   4   8      240.69      222.44     24.73 o 
   2   4   8     2503.80     2337.00     63.30 o 
   3   4   8     1204.36     1160.67     55.98 o 
   4   4   8     1417.59     1412.79     53.59 o 
   5   4   8       16.55       44.22     22.94 o 
   6   4   8     3784.50     3794.71     93.12 o 
   7   4   8      187.75      156.40     26.31 o 
   8   4   8      391.64      409.26     43.37 o 
   9   4   8       30.92       43.14     28.37 o 
  10   4   8      169.52      212.55     36.78 o 
  11   4   8      701.45      751.16     67.59 o 
  12   4   8      103.59       89.57     48.39 o 
  13   4   8        0.49        3.30     51.65 o 
  14   4   8      273.44      381.92     79.54 o 
  15   4   8      214.70      397.81     89.44 o 
  16   4   8       33.41      -15.98     70.86 o 
  17   4   8      255.37      157.90    121.76 o 
  18   4   8      115.04       32.06     90.13 o 
  19   4   8       32.73       62.25    104.39 o 
   1   5   8      147.14       87.88     23.43 o 
   2   5   8      264.31      277.12     31.28 o 
   3   5   8     2079.71     1983.53     74.60 o 
   4   5   8      831.99      957.65     46.68 o 
   5   5   8     2512.79     2340.74     81.06 o 
   6   5   8      926.96      855.55     47.99 o 
   7   5   8     2488.49     2520.80     75.47 o 
   8   5   8       66.78      112.98     27.07 o 
   9   5   8      120.16      110.98     34.88 o 
  10   5   8      442.96      373.18     48.16 o 
  11   5   8        4.26       60.35     39.96 o 
  12   5   8      697.37      757.21     97.77 o 
  13   5   8        4.63       12.82     52.79 o 
  14   5   8       97.29      126.61     71.72 o 
  15   5   8      243.68      247.73     85.95 o 
  16   5   8        8.93       -5.62     79.63 o 
  17   5   8      132.38       13.64    112.42 o 
  18   5   8       15.02      -49.21     91.17 o 
   0   6   8     4375.31     4201.43    172.44 o 
   1   6   8     1876.06     1713.01     60.88 o 
   2   6   8        0.99       11.07     22.45 o 
   3   6   8        9.21      -18.64     25.78 o 
   4   6   8     2640.74     2284.75     97.57 o 
   5   6   8      573.40      559.00     40.87 o 
   6   6   8      208.52      211.91     31.60 o 
   7   6   8        1.67       37.03     27.26 o 
   8   6   8     2030.85     1848.86     69.79 o 
   9   6   8      159.33       71.28     55.20 o 
  10   6   8      447.35      441.15     55.85 o 
  11   6   8      282.98      211.94     55.97 o 
  12   6   8     1188.13     1258.49     98.31 o 
  13   6   8      492.40      356.11     91.01 o 
  14   6   8      446.01      423.93     98.68 o 
  15   6   8       37.58      -35.66     69.05 o 
  16   6   8      790.15      548.53    212.86 o 
  17   6   8       95.64       32.45     84.98 o 
  18   6   8      315.30       73.35    108.15 o 
   1   7   8      380.45      366.86     33.52 o 
   2   7   8        1.45       -8.58     22.28 o 
   3   7   8      262.50      270.32     37.54 o 
   4   7   8        9.47       34.84     29.31 o 
   5   7   8       82.47       47.34     31.61 o 
   6   7   8     1179.60     1023.51     67.65 o 
   7   7   8      188.49      130.63     35.46 o 
   8   7   8       41.99      -22.86     31.51 o 
   9   7   8       29.79       61.90     39.76 o 
  10   7   8        0.71       24.77     39.80 o 
  11   7   8      445.83      411.36     65.65 o 
  12   7   8       17.50      -49.18     49.18 o 
  13   7   8      191.16      162.46     69.01 o 
  14   7   8      126.56       50.76     74.06 o 
  15   7   8        1.59      146.35     81.57 o 
  16   7   8        0.41     -141.47    141.47 o 
  17   7   8       61.54       49.96     95.95 o 
  18   7   8       58.30       12.39    108.22 o 
   0   8   8     5989.31     6625.31    243.92 o 
   1   8   8       27.48       34.18     24.85 o 
   2   8   8      946.73      897.45     53.14 o 
   3   8   8     1246.69     1275.52     72.25 o 
   4   8   8     1080.03      981.04     66.00 o 
   5   8   8       31.21        1.78     32.41 o 
   6   8   8       22.28       49.59     34.73 o 
   7   8   8       10.16      -25.64     30.49 o 
   8   8   8     1376.54     1405.28    105.33 o 
   9   8   8        0.35      -35.60     35.60 o 
  10   8   8      562.49      502.01     77.71 o 
  11   8   8      642.28      798.22    104.84 o 
  12   8   8      496.22      580.29     76.11 o 
  13   8   8       37.30      152.38     70.96 o 
  14   8   8       38.43       30.27     73.95 o 
  15   8   8       27.29      -72.31    104.98 o 
  16   8   8      568.42      540.94    183.48 o 
  17   8   8       69.50      129.93    100.97 o 
   1   9   8      362.78      364.13     45.02 o 
   2   9   8     1010.82      916.67     61.48 o 
   3   9   8      898.43     1003.52     70.63 o 
   4   9   8      184.43      222.15     46.60 o 
   5   9   8      323.68      316.18     55.82 o 
   6   9   8        6.23      -13.27     36.95 o 
   7   9   8        8.79       33.90     35.24 o 
   8   9   8      140.73      109.43     44.16 o 
   9   9   8        9.30      -22.73     42.60 o 
  10   9   8      441.86      382.45     76.33 o 
  11   9   8        0.50       56.73     51.06 o 
  12   9   8      313.12      331.01     69.10 o 
  13   9   8       34.77      104.18     65.53 o 
  14   9   8       17.44       -0.69    117.64 o 
  15   9   8      333.91      421.86    106.97 o 
  16   9   8        9.87      -52.99     84.07 o 
  17   9   8       89.85      -69.47    163.97 o 
   0  10   8     1585.07     1565.63    105.12 o 
   1  10   8     1685.99     1562.86     89.72 o 
   2  10   8      636.42      642.37     57.63 o 
   3  10   8       59.14       17.51     42.48 o 
   4  10   8     1326.77     1395.70     93.91 o 
   5  10   8       81.50       41.30     39.74 o 
   6  10   8      211.79      293.26     51.52 o 
   7  10   8        3.22        8.94     39.75 o 
   8  10   8      278.39      268.46     53.92 o 
   9  10   8       14.92        1.05     45.74 o 
  10  10   8      540.39      696.38    106.85 o 
  11  10   8     1031.90     1092.91     99.90 o 
  12  10   8       47.32       -7.45     79.57 o 
  13  10   8      154.41       62.03     76.55 o 
  14  10   8      101.97      185.39     79.89 o 
  15  10   8       77.16       13.45     87.03 o 
  16  10   8       68.58      227.98    107.48 o 
   1  11   8      114.29      101.38     40.29 o 
   2  11   8      237.27      220.91     41.98 o 
   3  11   8      501.93      389.68     64.18 o 
   4  11   8      345.27      386.74     68.29 o 
   5  11   8       33.60       79.14     45.45 o 
   6  11   8      245.44      223.30     64.37 o 
   7  11   8      123.93      133.15     57.09 o 
   8  11   8       96.85      136.26     52.47 o 
   9  11   8      543.08      613.13     79.29 o 
  10  11   8        7.84       10.79     50.61 o 
  11  11   8        0.66      -52.95     52.95 o 
  12  11   8      140.85       70.51     64.84 o 
  13  11   8       80.88      163.43     80.97 o 
  14  11   8       70.47      -24.84     93.59 o 
  15  11   8      154.34      360.36    102.38 o 
   0  12   8     1272.14     1271.20    115.06 o 
   1  12   8      755.02      789.04     66.33 o 
   2  12   8       41.41       51.59     36.01 o 
   3  12   8      126.19       86.07     46.45 o 
   4  12   8        3.28      -31.37     47.03 o 
   5  12   8        3.72        3.29     45.70 o 
   6  12   8     1577.61     1878.46    130.85 o 
   7  12   8        2.19      -37.09     44.11 o 
   8  12   8     1078.84     1046.78     93.96 o 
   9  12   8      152.40      204.23     74.29 o 
  10  12   8      451.77      464.68     87.20 o 
  11  12   8       39.34       75.14     73.27 o 
  12  12   8        3.76       16.79     69.71 o 
  13  12   8       23.45      153.85     84.47 o 
  14  12   8      465.58      337.43    214.13 o 
   1  13   8      616.02      612.36     61.54 o 
   2  13   8      103.81       57.96     62.62 o 
   3  13   8        0.96      -42.69     42.69 o 
   4  13   8       84.49       17.58     56.84 o 
   5  13   8       19.68        4.09     52.35 o 
   6  13   8       25.36       72.98     56.94 o 
   7  13   8      375.20      358.83    107.76 o 
   8  13   8        7.02        8.55     54.73 o 
   9  13   8      145.12      213.43     78.73 o 
  10  13   8       13.09       16.30     73.69 o 
  11  13   8        1.29      -64.69     64.69 o 
  12  13   8        6.29      -72.80     72.80 o 
  13  13   8       11.83       71.97     93.27 o 
   0  14   8      234.97      350.39     78.92 o 
   1  14   8       10.55       72.63     44.17 o 
   2  14   8      799.19      966.56     90.01 o 
   3  14   8       35.68      142.52     55.69 o 
   4  14   8       64.96      -39.74     52.72 o 
   5  14   8       35.15      -61.68     61.68 o 
   6  14   8       86.00      179.84     76.21 o 
   7  14   8       45.47       34.89     60.18 o 
   8  14   8      191.74      303.08     73.75 o 
   9  14   8       25.02      122.69     84.15 o 
  10  14   8      423.46      408.80    139.43 o 
  11  14   8        6.66      -88.12     88.12 o 
  12  14   8      114.63      225.32    106.19 o 
   1  15   8        1.16       -5.33     53.11 o 
   2  15   8        8.15       81.68     56.30 o 
   3  15   8       95.53      162.75     55.77 o 
   4  15   8       15.29        5.83     60.29 o 
   5  15   8      142.82      188.00     87.24 o 
   6  15   8       24.36      -10.83     75.88 o 
   7  15   8      221.86       14.92     93.90 o 
   8  15   8        4.51      -10.24     70.80 o 
   9  15   8        7.43      -88.01     88.01 o 
  10  15   8        1.25      -92.42     92.42 o 
  11  15   8        2.28      -95.39     95.39 o 
   0  16   8      228.95      346.62    113.76 o 
   1  16   8      150.95       97.88     74.21 o 
   2  16   8      289.07      293.26     82.85 o 
   3  16   8      142.58       58.24     98.06 o 
   4  16   8      133.88      143.79    121.14 o 
   5  16   8       48.23      -94.34     94.34 o 
   6  16   8       54.68      -62.74     75.19 o 
   7  16   8       54.78      -54.59     76.61 o 
   8  16   8       26.59      -24.48     99.95 o 
   9  16   8        4.22       24.30    106.32 o 
   1  17   8      187.49      250.87     85.30 o 
   2  17   8       17.75       63.13     76.90 o 
   3  17   8       41.36      -45.68     95.82 o 
   4  17   8        3.18      -74.26     74.26 o 
   5  17   8        0.21      -18.44    100.66 o 
   6  17   8       73.54        5.97     88.31 o 
   7  17   8       55.34       -8.60    164.78 o 
   0  18   8        0.91     -124.66    126.12 o 
   1  18   8        9.79        6.44     79.50 o 
   2  18   8       83.42       55.52    102.39 o 
   1   1   9     1740.65     1630.93     64.60 o 
   2   1   9        2.78        6.45     34.08 o 
   3   1   9     1459.76     1401.69     51.11 o 
   4   1   9      558.49      559.42     37.58 o 
   5   1   9     9403.06     9577.04    156.32 o 
   6   1   9      509.72      515.92     36.40 o 
   7   1   9      363.23      329.07     31.82 o 
   8   1   9        5.78        7.48     23.27 o 
   9   1   9       33.88       22.23     24.62 o 
  10   1   9       28.31       12.23     28.42 o 
  11   1   9     2660.03     2789.23    147.17 o 
  12   1   9      303.90      301.39     51.53 o 
  13   1   9      982.52     1074.04     90.28 o 
  14   1   9       17.90       57.45     49.22 o 
  15   1   9      465.11      342.83     78.59 o 
  16   1   9       27.19       29.66     67.51 o 
  17   1   9      283.95      179.14     81.42 o 
  18   1   9        0.02      119.52     99.55 o 
  19   1   9      173.99      203.18    104.13 o 
   0   2   9    22325.43    23833.27    721.24 o 
   1   2   9       26.43       -0.86     22.53 o 
   2   2   9        0.21       23.68     28.32 o 
   3   2   9     2078.75     2092.29     66.38 o 
   4   2   9     4906.10     5434.93    108.80 o 
   5   2   9      805.04      875.51     44.68 o 
   6   2   9     8849.13     9377.19    156.39 o 
   7   2   9       65.58       59.12     23.22 o 
   8   2   9     1177.22     1105.54     70.24 o 
   9   2   9       68.94      109.14     27.58 o 
  10   2   9        1.37       50.12     29.75 o 
  11   2   9      729.22      692.26     60.24 o 
  12   2   9       15.34      -17.13     39.24 o 
  13   2   9      579.92      557.48     70.82 o 
  14   2   9      435.99      499.21     81.40 o 
  15   2   9      154.33      226.12     76.75 o 
  16   2   9       83.60       55.03     73.61 o 
  17   2   9        8.59      -12.50     75.04 o 
  18   2   9      101.85      161.55     87.21 o 
  19   2   9       53.17      107.37    116.02 o 
   1   3   9     4054.22     3734.19     96.26 o 
   2   3   9     1090.14     1047.74     70.48 o 
   3   3   9        1.28       39.30     25.53 o 
   4   3   9     2494.99     2530.03     72.58 o 
   5   3   9     6643.06     6628.89    127.69 o 
   6   3   9      140.46      206.97     28.49 o 
   7   3   9     2064.68     1842.65     59.79 o 
   8   3   9      554.67      621.03     41.52 o 
   9   3   9      301.46      322.43     34.72 o 
  10   3   9      720.52      767.90     53.11 o 
  11   3   9      613.94      679.74     53.89 o 
  12   3   9      162.28      148.79     47.67 o 
  13   3   9      138.59      136.08     57.61 o 
  14   3   9      662.70      552.77     87.18 o 
  15   3   9      505.51      612.91     89.31 o 
  16   3   9       75.25       12.89     72.31 o 
  17   3   9      234.85      182.01     84.57 o 
  18   3   9        1.11      -33.24     83.82 o 
  19   3   9      468.23      377.27    128.70 o 
   0   4   9     1677.25     1571.77     78.88 o 
   1   4   9       74.28       77.18     22.63 o 
   2   4   9        3.57      -14.08     18.96 o 
   3   4   9        9.99       48.03     24.98 o 
   4   4   9      162.25      177.73     27.35 o 
   5   4   9     2517.02     2875.24     88.68 o 
   6   4   9      589.69      580.21     41.58 o 
   7   4   9      462.28      417.60     35.28 o 
   8   4   9       18.64       37.81     24.48 o 
   9   4   9        4.02       26.20     28.49 o 
  10   4   9     2154.14     2111.63     81.53 o 
  11   4   9      931.48      800.45     63.08 o 
  12   4   9      178.88       85.01     76.33 o 
  13   4   9     1037.79     1146.78     98.38 o 
  14   4   9      237.38      299.62     74.36 o 
  15   4   9       11.14        6.23     72.76 o 
  16   4   9      154.18      129.44     88.32 o 
  17   4   9        0.60       72.49     75.63 o 
  18   4   9        3.16       13.83     99.67 o 
  19   4   9      159.10      150.06    122.51 o 
   1   5   9     2402.93     2111.23     68.19 o 
   2   5   9      175.69      182.05     28.08 o 
   3   5   9     2231.03     2176.62     77.39 o 
   4   5   9       61.26       57.48     28.06 o 
   5   5   9     2019.88     1913.92     77.15 o 
   6   5   9      723.30      687.81     44.94 o 
   7   5   9      637.84      570.14     44.11 o 
   8   5   9       81.67       59.10     28.72 o 
   9   5   9      338.75      302.31     43.27 o 
  10   5   9      339.27      397.42     48.69 o 
  11   5   9      992.85      983.32     92.24 o 
  12   5   9        3.18      -49.25     49.25 o 
  13   5   9      584.80      641.35    171.08 o 
  14   5   9      790.40      791.83    114.37 o 
  15   5   9       11.19       27.11     76.28 o 
  16   5   9        0.12       12.00     81.19 o 
  17   5   9       42.55       39.58     74.95 o 
  18   5   9       10.07        3.91     90.46 o 
   0   6   9       26.12       -0.21     37.36 o 
   1   6   9      602.75      527.53     40.52 o 
   2   6   9      453.75      495.96     40.43 o 
   3   6   9        3.73      -24.27     24.27 o 
   4   6   9      117.47      129.92     32.78 o 
   5   6   9      149.55       99.02     33.56 o 
   6   6   9      416.01      436.12     47.95 o 
   7   6   9      882.50      895.33     59.91 o 
   8   6   9      136.02       74.23     36.11 o 
   9   6   9       15.81        8.06     36.92 o 
  10   6   9       86.54       75.16     40.51 o 
  11   6   9       81.78      175.57     50.42 o 
  12   6   9      341.96      356.28     70.74 o 
  13   6   9      158.62      123.49     64.10 o 
  14   6   9        1.03      -94.85     94.85 o 
  15   6   9        0.00       37.20     77.78 o 
  16   6   9       74.86      -38.96     88.58 o 
  17   6   9        8.14       89.33     86.52 o 
  18   6   9        3.11      114.73    101.60 o 
   1   7   9      914.78      882.55     51.54 o 
   2   7   9      772.59      730.63     49.38 o 
   3   7   9      172.26      161.33     34.63 o 
   4   7   9     3195.73     3168.31    102.42 o 
   5   7   9      562.62      466.50     49.28 o 
   6   7   9       58.86       19.89     32.89 o 
   7   7   9     1103.92     1188.89     71.32 o 
   8   7   9     1243.84     1247.40     73.92 o 
   9   7   9     1406.40     1242.38     83.89 o 
  10   7   9      418.39      467.13     59.40 o 
  11   7   9      140.84      242.34     56.46 o 
  12   7   9      143.34      214.26     85.74 o 
  13   7   9      213.96      172.61     68.98 o 
  14   7   9       24.70       37.84     70.80 o 
  15   7   9      450.23      353.32    137.34 o 
  16   7   9       27.89        6.23     77.76 o 
  17   7   9      215.86      164.20    101.35 o 
   0   8   9       39.20       86.23     53.09 o 
   1   8   9     1678.75     1769.53     80.34 o 
   2   8   9     1605.39     1569.83     63.36 o 
   3   8   9      185.39      247.40     38.97 o 
   4   8   9       17.20        7.71     31.08 o 
   5   8   9      100.03      158.78     38.12 o 
   6   8   9      457.76      406.54     50.32 o 
   7   8   9      573.44      547.57     61.11 o 
   8   8   9       33.97       50.95     34.95 o 
   9   8   9      930.82      877.85     75.05 o 
  10   8   9        6.26       67.22     42.26 o 
  11   8   9        5.54      -14.88     48.19 o 
  12   8   9      139.75      113.98     74.42 o 
  13   8   9        0.14      -61.66     61.66 o 
  14   8   9      206.92      245.60     94.10 o 
  15   8   9        3.01       30.38     77.31 o 
  16   8   9       22.76       56.72     91.09 o 
  17   8   9       13.65       43.09    118.63 o 
   1   9   9      118.35       90.12     36.56 o 
   2   9   9        1.03      -27.80     27.80 o 
   3   9   9      975.58     1021.62     76.53 o 
   4   9   9      144.49       44.90     35.65 o 
   5   9   9       13.53       -3.59     35.29 o 
   6   9   9      192.99      151.64     44.32 o 
   7   9   9      893.41      808.41     65.16 o 
   8   9   9      101.91       84.47     44.79 o 
   9   9   9     1371.46     1583.76    106.56 o 
  10   9   9      426.07      517.18     72.42 o 
  11   9   9      639.68      530.79     85.19 o 
  12   9   9       47.77       46.21     54.38 o 
  13   9   9      121.48      165.66     67.41 o 
  14   9   9       45.07      -75.16     75.16 o 
  15   9   9      154.02       -8.65     84.32 o 
  16   9   9      285.86      161.81    129.46 o 
   0  10   9      610.62      773.37     84.51 o 
   1  10   9        0.46        3.64     34.05 o 
   2  10   9       70.58       60.44     37.25 o 
   3  10   9        4.77       21.81     39.05 o 
   4  10   9        7.51       28.53     52.03 o 
   5  10   9      541.31      488.99     64.17 o 
   6  10   9      110.39      114.04     47.02 o 
   7  10   9      590.59      532.77     59.41 o 
   8  10   9      522.09      523.46     62.26 o 
   9  10   9        9.05      -44.58     44.58 o 
  10  10   9      482.78      429.25     72.10 o 
  11  10   9      140.02       38.30     55.80 o 
  12  10   9        0.28      153.13     63.57 o 
  13  10   9        9.16       90.54     91.79 o 
  14  10   9       56.80       13.19     77.96 o 
  15  10   9       62.30      201.69     90.96 o 
  16  10   9       17.74      -95.48     95.48 o 
   1  11   9      780.82      904.15    109.72 o 
   2  11   9      345.79      361.99     59.04 o 
   3  11   9     1196.65     1459.47    152.76 o 
   4  11   9      244.12      346.88     65.07 o 
   5  11   9       52.23        0.15     46.39 o 
   6  11   9      117.97       90.99     48.96 o 
   7  11   9     1481.05     1465.26    156.38 o 
   8  11   9       25.01      -10.13     48.86 o 
   9  11   9      241.13      234.55     61.54 o 
  10  11   9       98.18      106.48    102.67 o 
  11  11   9      157.44      313.57     68.86 o 
  12  11   9      194.02      219.90     69.53 o 
  13  11   9       99.69       86.57     83.90 o 
  14  11   9        5.31      141.25     90.78 o 
  15  11   9      266.22      432.96    170.63 o 
   0  12   9      236.31      184.39     67.24 o 
   1  12   9     1002.82     1125.16    121.77 o 
   2  12   9      753.69      696.14     73.72 o 
   3  12   9       12.03       37.68     46.92 o 
   4  12   9       77.14       -4.92     47.74 o 
   5  12   9       17.83      -13.65     56.31 o 
   6  12   9       13.93      -27.04     56.77 o 
   7  12   9       94.63      116.64     51.94 o 
   8  12   9      152.29      145.32     57.90 o 
   9  12   9        2.07      -54.23     57.17 o 
  10  12   9        2.22        1.74     80.22 o 
  11  12   9       55.40      -53.29     67.92 o 
  12  12   9       19.60      -72.63     72.63 o 
  13  12   9        5.70      -27.97     84.01 o 
  14  12   9      257.77      185.76    104.97 o 
   1  13   9     1355.83     1660.62     97.27 o 
   2  13   9        7.89        4.50     49.44 o 
   3  13   9      288.31      255.86     61.91 o 
   4  13   9       31.56       23.17     58.64 o 
   5  13   9        6.24      -39.43     60.24 o 
   6  13   9       15.07      -64.40     64.40 o 
   7  13   9      354.03      572.45     85.77 o 
   8  13   9       39.16      -54.31     56.33 o 
   9  13   9      460.55      569.94    107.37 o 
  10  13   9        5.58        7.72     73.25 o 
  11  13   9       38.40       93.12     72.02 o 
  12  13   9       98.80      -17.20     89.79 o 
  13  13   9       53.29       -0.53     93.13 o 
   0  14   9       57.29       87.45     65.52 o 
   1  14   9        4.32       26.40     48.60 o 
   2  14   9      151.50      205.74     65.64 o 
   3  14   9      205.33      187.40     69.26 o 
   4  14   9        5.47      -59.81     59.81 o 
   5  14   9       16.53      -53.51     65.02 o 
   6  14   9       87.96      147.01     90.72 o 
   7  14   9        7.06      -44.47     64.49 o 
   8  14   9       13.69       50.19     67.06 o 
   9  14   9        0.34      -61.84     69.25 o 
  10  14   9      189.05      254.61    100.82 o 
  11  14   9       28.30       -2.64     91.04 o 
  12  14   9       36.07      -94.17     95.74 o 
   1  15   9       12.81       30.67     56.22 o 
   2  15   9       41.93       85.52     64.73 o 
   3  15   9      332.95      135.40     80.28 o 
   4  15   9        3.07      -31.42     72.03 o 
   5  15   9      170.81      147.42     78.20 o 
   6  15   9       54.10       -1.75     77.37 o 
   7  15   9      133.90      152.26    101.26 o 
   8  15   9        7.69       35.15     85.85 o 
   9  15   9      137.82       63.29     97.24 o 
  10  15   9        1.75       26.88     97.31 o 
   0  16   9       91.05      -34.47     85.24 o 
   1  16   9      196.90      145.02     86.38 o 
   2  16   9       15.75       92.76     74.74 o 
   3  16   9        0.34      -52.65     77.36 o 
   4  16   9        0.03      -72.06     72.06 o 
   5  16   9       12.41       84.89     77.68 o 
   6  16   9       19.64      -88.95     88.95 o 
   7  16   9       11.86      -17.82    101.13 o 
   8  16   9       33.94      -59.78    111.18 o 
   1  17   9      232.87      295.60    101.75 o 
   2  17   9        6.18      -33.54    131.43 o 
   3  17   9       32.98      -27.08    117.52 o 
   4  17   9       35.12       -3.76     98.70 o 
   5  17   9      131.02       28.12     97.31 o 
   6  17   9        0.04       -9.62    113.72 o 
   0   0  10      514.60      726.25    137.79 o 
   1   0  10       31.32      131.62     64.90 o 
   2   0  10     3553.21     3299.68    190.48 o 
   3   0  10      834.48      823.90     67.72 o 
   4   0  10      558.21      520.24     71.09 o 
   5   0  10       72.85       70.49     32.06 o 
   6   0  10     4421.16     4086.76    128.55 o 
   7   0  10      444.78      454.84     53.09 o 
   8   0  10     2433.00     2350.18    100.55 o 
   9   0  10      299.30      249.63     51.89 o 
  10   0  10        6.67       29.70     41.05 o 
  11   0  10     1389.58     1359.63    149.19 o 
  12   0  10       36.24      -53.30     53.30 o 
  13   0  10      220.28      249.93     73.47 o 
  14   0  10      539.91      438.27     99.91 o 
  15   0  10      130.11      139.57     86.75 o 
  16   0  10        3.49      140.81     89.92 o 
  17   0  10      139.09       94.30    129.69 o 
  18   0  10      519.74      918.34    207.97 o 
  19   0  10       69.14       20.96    164.17 o 
   1   1  10     5628.91     6468.58    164.32 o 
   2   1  10     1652.56     1540.69     86.47 o 
   3   1  10     4459.27     4652.01    114.72 o 
   4   1  10      789.33      721.80     41.24 o 
   5   1  10      729.68      669.94     40.98 o 
   6   1  10        6.24       13.64     21.36 o 
   7   1  10     6578.05     6693.11    127.19 o 
   8   1  10      306.24      298.35     34.39 o 
   9   1  10      688.52      664.21     46.47 o 
  10   1  10       19.11       72.07     31.84 o 
  11   1  10        9.98      -11.71     36.98 o 
  12   1  10      493.90      569.18     61.25 o 
  13   1  10      263.28      306.02     61.57 o 
  14   1  10       37.08       57.88     48.82 o 
  15   1  10       11.11       -8.08     61.45 o 
  16   1  10       10.72       68.51     69.47 o 
  17   1  10        0.01       10.91     72.13 o 
  18   1  10       67.26      115.60    103.60 o 
  19   1  10       20.75      -26.63    113.90 o 
   0   2  10     5255.88     5222.14    240.53 o 
   1   2  10      997.37      968.64     59.44 o 
   2   2  10     2551.29     2438.80     98.54 o 
   3   2  10     1524.34     1540.87     82.44 o 
   4   2  10     1274.67     1168.68     54.91 o 
   5   2  10        1.68       39.69     21.77 o 
   6   2  10     1084.99     1072.42     50.31 o 
   7   2  10      348.05      330.47     33.59 o 
   8   2  10       36.45       17.75     30.35 o 
   9   2  10      728.61      748.27     48.04 o 
  10   2  10     2392.82     2327.38     80.26 o 
  11   2  10      238.84      148.68     42.04 o 
  12   2  10      161.85      137.88     48.30 o 
  13   2  10      196.50      205.30     57.47 o 
  14   2  10      615.94      559.43     86.62 o 
  15   2  10        1.26      -33.79     61.17 o 
  16   2  10      170.06      302.58     84.82 o 
  17   2  10       51.71      121.33     77.60 o 
  18   2  10      131.75      127.74     90.59 o 
  19   2  10        1.84      113.06    133.87 o 
   1   3  10      104.63       44.00     24.67 o 
   2   3  10      130.60      130.21     32.11 o 
   3   3  10       29.58       68.67     27.69 o 
   4   3  10      388.35      397.32     36.96 o 
   5   3  10     1119.67     1229.11     55.38 o 
   6   3  10     1288.99     1300.07     58.86 o 
   7   3  10     1035.31     1013.17     51.92 o 
   8   3  10       89.85       82.82     26.68 o 
   9   3  10     1627.21     1589.12     63.27 o 
  10   3  10      295.51      304.00     41.50 o 
  11   3  10      353.81      364.85     44.41 o 
  12   3  10      572.12      611.30     72.26 o 
  13   3  10      115.99      188.55     57.52 o 
  14   3  10       35.97      -53.09     53.09 o 
  15   3  10        0.29      -63.33     63.33 o 
  16   3  10       26.02      -16.79     73.55 o 
  17   3  10        6.73       34.39     89.10 o 
  18   3  10       18.41       97.13    100.12 o 
   0   4  10      662.53      692.90     61.83 o 
   1   4  10       76.24       67.43     26.65 o 
   2   4  10     1905.38     1648.21     82.40 o 
   3   4  10     3995.93     3988.97    107.71 o 
   4   4  10     4623.32     4616.35    119.83 o 
   5   4  10       54.97       -9.39     23.72 o 
   6   4  10     2192.57     2180.18     69.91 o 
   7   4  10      110.79       56.70     30.59 o 
   8   4  10     1232.17     1234.37     57.18 o 
   9   4  10      190.06      159.93     37.51 o 
  10   4  10      627.79      694.92     61.64 o 
  11   4  10      654.79      613.81     58.44 o 
  12   4  10     2256.79     2251.19    118.33 o 
  13   4  10      821.10      930.03     90.39 o 
  14   4  10      702.67      666.55    103.17 o 
  15   4  10      230.57      176.72    110.79 o 
  16   4  10      633.92      671.97    144.87 o 
  17   4  10      175.12       33.61     77.04 o 
  18   4  10       88.90        1.07     91.44 o 
   1   5  10     2987.82     3158.55     81.51 o 
   2   5  10      750.89      684.39     50.45 o 
   3   5  10       10.74        8.91     22.65 o 
   4   5  10      258.98      278.35     38.24 o 
   5   5  10     3752.92     3815.23    111.19 o 
   6   5  10      247.18      236.03     33.62 o 
   7   5  10      376.15      339.41     38.33 o 
   8   5  10       60.17       90.38     30.19 o 
   9   5  10      482.03      445.01     53.91 o 
  10   5  10      474.20      472.11     57.65 o 
  11   5  10       14.27        3.66     44.21 o 
  12   5  10      116.94      226.16     64.00 o 
  13   5  10      133.98      204.84     63.97 o 
  14   5  10        0.93       24.60    150.62 o 
  15   5  10       18.59       93.16     93.72 o 
  16   5  10       32.95      110.38     82.10 o 
  17   5  10        1.69       31.56     85.58 o 
  18   5  10        0.06      -90.97     90.97 o 
   0   6  10     1016.14      879.98     93.83 o 
   1   6  10      500.92      459.18     39.97 o 
   2   6  10       37.09       20.62     25.56 o 
   3   6  10     4048.38     4089.28    111.17 o 
   4   6  10     3524.21     3316.21    102.90 o 
   5   6  10      480.78      482.94     50.44 o 
   6   6  10      338.32      329.81     44.37 o 
   7   6  10       27.05        6.24     35.76 o 
   8   6  10     4038.11     4038.43    115.98 o 
   9   6  10      163.47      207.55     46.68 o 
  10   6  10      459.54      500.00     61.87 o 
  11   6  10      292.17      300.90     61.98 o 
  12   6  10     1070.53      818.01    116.46 o 
  13   6  10       33.67       75.24     64.37 o 
  14   6  10        0.45      -35.07     69.53 o 
  15   6  10       69.81       90.31     84.61 o 
  16   6  10      264.68      237.14    108.94 o 
  17   6  10        4.42      138.58     93.99 o 
  18   6  10      183.08      102.39    108.61 o 
   1   7  10       61.21       61.20     28.51 o 
   2   7  10        9.77      -10.23     26.55 o 
   3   7  10      590.19      605.73     51.83 o 
   4   7  10       31.49       23.12     30.74 o 
   5   7  10      117.03      136.65     38.19 o 
   6   7  10        3.46        8.85     33.83 o 
   7   7  10      579.37      572.64     54.46 o 
   8   7  10       30.88       26.81     36.63 o 
   9   7  10      389.27      450.24     58.66 o 
  10   7  10        0.02      -16.33     41.68 o 
  11   7  10      207.33      281.05     60.28 o 
  12   7  10       71.64       65.97     69.49 o 
  13   7  10       77.80      -12.67     70.63 o 
  14   7  10       21.60       98.28     78.75 o 
  15   7  10       37.13       32.45     82.07 o 
  16   7  10       82.66      138.54    104.32 o 
  17   7  10       33.41       71.27     93.69 o 
   0   8  10     6269.88     6657.58    260.11 o 
   1   8  10       92.55      145.27     37.94 o 
   2   8  10        3.88        2.79     29.73 o 
   3   8  10      602.35      510.60     50.72 o 
   4   8  10     1191.76     1162.20     73.91 o 
   5   8  10       49.87       42.54     35.82 o 
   6   8  10        5.50       -6.12     35.55 o 
   7   8  10      322.63      361.10     50.54 o 
   8   8  10     3090.23     3047.62    153.64 o 
   9   8  10        4.53       48.65     46.55 o 
  10   8  10      395.26      238.91     60.61 o 
  11   8  10       64.40      192.97     58.16 o 
  12   8  10       60.09       58.07     54.98 o 
  13   8  10       32.38      107.27     67.84 o 
  14   8  10      261.09      280.11     96.42 o 
  15   8  10      238.41      136.43     81.00 o 
  16   8  10      151.32      117.24     87.45 o 
  17   8  10       19.16     -102.59    102.59 o 
   1   9  10      445.83      469.77     52.80 o 
   2   9  10      186.98      162.11     41.35 o 
   3   9  10      203.90      163.54     45.96 o 
   4   9  10      217.39      194.67     61.17 o 
   5   9  10      129.30       41.44     38.15 o 
   6   9  10       66.50       25.95     38.23 o 
   7   9  10       53.07       84.02     41.92 o 
   8   9  10       36.55       16.23     43.26 o 
   9   9  10       16.01      -32.60     46.25 o 
  10   9  10       13.17       93.91     51.92 o 
  11   9  10      143.18      124.80     57.30 o 
  12   9  10       19.62       76.55     58.07 o 
  13   9  10       44.80       68.73     67.81 o 
  14   9  10      437.88      284.64     83.86 o 
  15   9  10       11.75      -40.99     85.55 o 
  16   9  10        4.73      -94.09     94.09 o 
   0  10  10      160.47      164.50     55.96 o 
   1  10  10        1.25      -18.02     32.98 o 
   2  10  10     2462.15     2597.11    104.78 o 
   3  10  10      453.31      454.69     63.40 o 
   4  10  10       34.23       -4.09     40.93 o 
   5  10  10      580.33      553.08     68.73 o 
   6  10  10      925.14     1024.68     90.70 o 
   7  10  10       38.71       36.58     52.33 o 
   8  10  10      416.62      463.39     60.29 o 
   9  10  10        5.95      -14.77     44.20 o 
  10  10  10       60.85      100.07     57.63 o 
  11  10  10       35.30       17.13     60.52 o 
  12  10  10      379.72      428.08     81.03 o 
  13  10  10       33.87      -64.37     66.66 o 
  14  10  10      238.14      300.61     88.06 o 
  15  10  10       38.83       -7.36     91.30 o 
   1  11  10      248.53      173.57     48.42 o 
   2  11  10        0.74        5.81     39.16 o 
   3  11  10       77.04      -47.50     47.60 o 
   4  11  10      143.11       38.21    100.03 o 
   5  11  10       33.19        8.64     77.06 o 
   6  11  10        1.34       14.33     53.86 o 
   7  11  10      345.82      349.75     70.50 o 
   8  11  10       80.42       64.70     52.44 o 
   9  11  10       12.14       39.90     53.42 o 
  10  11  10       31.17       19.49     76.28 o 
  11  11  10       90.64      197.07     75.74 o 
  12  11  10       21.26       84.16     67.88 o 
  13  11  10        6.94      -73.00     78.57 o 
  14  11  10      119.90      220.42    113.86 o 
  15  11  10        1.29      -22.98    140.75 o 
   0  12  10        7.32      -50.31     50.31 o 
   1  12  10      226.88      191.61     48.82 o 
   2  12  10      847.00      962.57     81.83 o 
   3  12  10      901.32     1049.30    104.71 o 
   4  12  10        9.93       89.50     59.06 o 
   5  12  10        7.16      107.19     59.18 o 
   6  12  10      312.07      478.03     73.44 o 
   7  12  10      147.80       17.34     52.04 o 
   8  12  10      140.82      177.84     76.09 o 
   9  12  10      126.72      176.24     71.07 o 
  10  12  10      508.36      351.33    106.40 o 
  11  12  10      121.39      118.03     72.67 o 
  12  12  10       51.16       13.44    119.50 o 
  13  12  10        3.84     -105.41    105.41 o 
  14  12  10       93.12      260.26    111.41 o 
   1  13  10       88.49      129.06     46.58 o 
   2  13  10        7.97       27.37     52.89 o 
   3  13  10      203.78      159.79     84.64 o 
   4  13  10       17.72       95.34     65.56 o 
   5  13  10       70.77       52.87     65.09 o 
   6  13  10      103.33      104.18     79.31 o 
   7  13  10       27.57      114.34     60.66 o 
   8  13  10      159.21      176.09     66.00 o 
   9  13  10       42.04      146.13     76.08 o 
  10  13  10       10.92       93.63     71.96 o 
  11  13  10      207.94      124.29     85.14 o 
  12  13  10       41.14       71.85     90.15 o 
  13  13  10        7.99      100.20     92.15 o 
   0  14  10      687.60      678.67    106.98 o 
   1  14  10       11.33      -47.15     47.15 o 
   2  14  10      447.56      593.29     81.22 o 
   3  14  10        3.37      -10.19     64.78 o 
   4  14  10      242.63      341.39     82.60 o 
   5  14  10       97.43      218.93     77.58 o 
   6  14  10      124.28       73.56     78.75 o 
   7  14  10       18.38       73.50     71.74 o 
   8  14  10      177.47      342.78     78.80 o 
   9  14  10       13.92      -60.33     60.33 o 
  10  14  10       41.00      202.37     86.16 o 
  11  14  10        0.01       22.55     79.56 o 
   1  15  10      145.39      108.40     61.00 o 
   2  15  10       96.32       84.82     66.15 o 
   3  15  10       24.38       -2.19     63.29 o 
   4  15  10        1.12      -66.23     66.23 o 
   5  15  10        0.55      -62.40     62.40 o 
   6  15  10        0.04      -70.72     70.72 o 
   7  15  10        4.91       27.15     75.48 o 
   8  15  10      117.22      119.67    122.88 o 
   9  15  10       11.98      -64.22     84.04 o 
  10  15  10        6.67      -59.23     98.50 o 
   0  16  10      758.78      652.25    349.46 o 
   1  16  10        7.14      -72.39     72.48 o 
   2  16  10      203.98      111.69    123.68 o 
   3  16  10      101.22       98.29     95.12 o 
   4  16  10      365.37       77.02    127.68 o 
   5  16  10        1.56       45.32     83.17 o 
   6  16  10       41.30       15.49     87.40 o 
   7  16  10       72.44      118.80    105.91 o 
   8  16  10       81.17      195.26    134.04 o 
   1  17  10      369.51      322.68    122.95 o 
   2  17  10       49.79       23.97     81.48 o 
   3  17  10       20.83      124.02    109.65 o 
   4  17  10        1.58      -78.68     78.68 o 
   5  17  10        0.00      -17.88     72.07 o 
   1   1  11     3774.24     3762.94    116.36 o 
   2   1  11      891.38      836.30     66.52 o 
   3   1  11     5720.64     5531.98    154.01 o 
   4   1  11      568.19      498.56     36.73 o 
   5   1  11       54.82       22.40     22.10 o 
   6   1  11       12.09       15.05     22.08 o 
   7   1  11      258.94      208.83     31.83 o 
   8   1  11      931.45      867.54     50.87 o 
   9   1  11       98.64       90.97     30.09 o 
  10   1  11      175.81      125.46     33.57 o 
  11   1  11       20.50       20.55     35.10 o 
  12   1  11      244.76      276.69     51.05 o 
  13   1  11     2123.85     2207.63    118.37 o 
  14   1  11       12.15      -31.18     49.23 o 
  15   1  11      474.94      444.01     85.09 o 
  16   1  11       14.53       29.19     69.99 o 
  17   1  11      110.76       37.16     94.68 o 
  18   1  11      113.78       44.76    104.63 o 
   0   2  11    10292.36    11029.07    403.40 o 
   1   2  11     1959.83     1791.00     79.07 o 
   2   2  11     5663.88     6406.39    201.55 o 
   3   2  11      591.65      638.41     55.23 o 
   4   2  11     1674.88     1815.69     65.32 o 
   5   2  11     5033.60     4985.37    104.04 o 
   6   2  11       45.86      102.91     26.26 o 
   7   2  11        0.00       14.74     24.16 o 
   8   2  11      492.01      553.73     45.63 o 
   9   2  11       10.76        8.64     27.45 o 
  10   2  11      921.37      938.78     67.55 o 
  11   2  11        0.81       44.86     37.74 o 
  12   2  11      159.89      107.92     45.34 o 
  13   2  11      322.81      388.03     74.35 o 
  14   2  11       96.41       91.02     67.16 o 
  15   2  11      118.93      199.05     82.63 o 
  16   2  11        5.89       -7.05     73.54 o 
  17   2  11       31.03      -64.68     94.70 o 
  18   2  11      101.28       36.78     95.96 o 
   1   3  11      385.66      371.46     39.58 o 
   2   3  11        2.63      -31.50     35.14 o 
   3   3  11     4040.31     3747.53    136.12 o 
   4   3  11      273.93      240.98     37.18 o 
   5   3  11      448.74      383.15     39.09 o 
   6   3  11      158.83      185.39     32.16 o 
   7   3  11      718.99      692.30     46.38 o 
   8   3  11        3.35       13.51     26.34 o 
   9   3  11     1339.53     1215.35     60.54 o 
  10   3  11       63.95       88.47     36.75 o 
  11   3  11      479.64      529.08     56.79 o 
  12   3  11       63.13       87.76     70.40 o 
  13   3  11        4.40      -49.17     49.17 o 
  14   3  11       50.01       21.28     58.99 o 
  15   3  11      250.18      173.88     85.37 o 
  16   3  11      125.86      113.63     84.74 o 
  17   3  11      577.70      393.72    135.59 o 
  18   3  11       12.63      186.74     95.85 o 
   0   4  11        0.30       -9.10     31.47 o 
   1   4  11      149.60       82.70     27.48 o 
   2   4  11     2454.39     2611.60     85.26 o 
   3   4  11      112.69       49.35     33.17 o 
   4   4  11     2162.19     1958.08     77.19 o 
   5   4  11      917.40      866.96     53.03 o 
   6   4  11        0.38      -22.60     23.66 o 
   7   4  11      116.33      149.06     31.22 o 
   8   4  11       39.90       16.47     27.75 o 
   9   4  11        4.58       11.62     31.05 o 
  10   4  11      270.33      257.57     46.07 o 
  11   4  11     1387.00     1505.07    117.36 o 
  12   4  11       58.05       80.65     55.82 o 
  13   4  11       34.20      180.92     65.13 o 
  14   4  11        6.54       24.67     69.67 o 
  15   4  11       15.79       11.57     73.82 o 
  16   4  11        0.01       33.77     80.10 o 
  17   4  11       45.24      -80.62     82.29 o 
  18   4  11        4.67      -95.09     95.09 o 
   1   5  11      337.80      278.70     33.34 o 
   2   5  11      319.59      302.30     33.49 o 
   3   5  11     6583.75     6762.67    169.10 o 
   4   5  11       35.04       -9.65     27.32 o 
   5   5  11      608.26      599.21     53.87 o 
   6   5  11      480.92      435.63     46.19 o 
   7   5  11     2874.26     2861.02     94.27 o 
   8   5  11       77.73       67.84     33.49 o 
   9   5  11      445.46      436.58     58.31 o 
  10   5  11      359.28      233.73     48.12 o 
  11   5  11     1561.26     1550.64    139.36 o 
  12   5  11      315.90      325.86     70.97 o 
  13   5  11     1007.88     1128.73    111.84 o 
  14   5  11        2.06      -31.33     89.96 o 
  15   5  11        1.61      -70.06     70.06 o 
  16   5  11      150.93      136.38     87.82 o 
  17   5  11        8.26       -1.97     89.54 o 
  18   5  11        3.15      -12.86     98.92 o 
   0   6  11        4.91      -18.48     34.78 o 
   1   6  11      317.54      360.17     41.84 o 
   2   6  11     4111.66     3854.66    111.02 o 
   3   6  11       68.79      100.42     30.94 o 
   4   6  11       91.27       50.03     32.68 o 
   5   6  11      118.57      128.91     37.21 o 
   6   6  11      102.97      129.81     38.31 o 
   7   6  11       77.42       34.16     34.49 o 
   8   6  11       93.41      122.61     37.54 o 
   9   6  11      220.16      260.60     50.01 o 
  10   6  11       13.32       36.73     42.64 o 
  11   6  11       92.43      103.86     50.54 o 
  12   6  11        2.06       -3.60     55.03 o 
  13   6  11       93.81       38.25     64.68 o 
  14   6  11        0.91       -4.03     72.73 o 
  15   6  11       16.43      -10.89     76.51 o 
  16   6  11        0.02      -70.75     90.26 o 
  17   6  11      104.26      101.35     95.25 o 
   1   7  11     3890.11     3926.78    153.47 o 
   2   7  11      586.95      523.42     50.33 o 
   3   7  11      191.70      197.89     38.82 o 
   4   7  11      140.09       82.87     37.46 o 
   5   7  11     2149.13     2222.40     91.56 o 
   6   7  11      384.77      408.22     52.74 o 
   7   7  11      202.02      211.57     43.37 o 
   8   7  11     1449.76     1461.18    100.62 o 
   9   7  11     2778.19     2919.32    116.92 o 
  10   7  11      110.29      119.84     45.62 o 
  11   7  11      318.90      255.87     61.33 o 
  12   7  11       19.16       84.67     56.86 o 
  13   7  11      392.31      570.79    115.28 o 
  14   7  11        0.34       30.84     69.27 o 
  15   7  11      725.99      338.56    257.06 o 
  16   7  11       44.25       -3.78     88.68 o 
  17   7  11       53.58      -13.84     98.53 o 
   0   8  11      515.03      485.88    100.54 o 
   1   8  11      325.21      276.84     77.10 o 
   2   8  11       16.29       32.69     35.90 o 
   3   8  11       25.49       15.11     41.78 o 
   4   8  11       29.25        7.49     37.62 o 
   5   8  11       10.45      -34.79     34.79 o 
   6   8  11       10.24      -40.36     40.36 o 
   7   8  11      181.24      150.33     43.25 o 
   8   8  11      191.07      257.69     49.00 o 
   9   8  11      657.58      605.37     70.25 o 
  10   8  11       14.53       27.28     46.52 o 
  11   8  11       22.59      -16.26     50.80 o 
  12   8  11       11.56       40.16     58.38 o 
  13   8  11       28.74       70.68    100.27 o 
  14   8  11        0.96      -12.92     68.47 o 
  15   8  11      243.46      151.64    114.06 o 
  16   8  11        8.51       -4.74     84.49 o 
   1   9  11       30.99       71.13     35.17 o 
   2   9  11      227.21      133.42     43.15 o 
   3   9  11      312.72      401.82     63.48 o 
   4   9  11      204.44      117.50     53.02 o 
   5   9  11      344.71      283.66     67.16 o 
   6   9  11       37.05       80.88     43.49 o 
   7   9  11     2140.27     2255.00     95.37 o 
   8   9  11      465.08      451.39     61.33 o 
   9   9  11      527.63      667.50     86.22 o 
  10   9  11     1255.20     1240.36    105.03 o 
  11   9  11        1.50       39.06     58.05 o 
  12   9  11       46.97      -34.32     58.60 o 
  13   9  11       92.15       94.39     75.26 o 
  14   9  11        6.61      -68.06     68.06 o 
  15   9  11       15.21       69.06    133.58 o 
  16   9  11       14.79       68.30    102.22 o 
   0  10  11      146.68      289.99     62.35 o 
   1  10  11      103.98      145.57     41.26 o 
   2  10  11       18.81      -15.03     40.57 o 
   3  10  11      110.35      176.59     54.29 o 
   4  10  11      289.42      230.18     61.56 o 
   5  10  11       50.93       74.84     51.27 o 
   6  10  11      613.90      668.93     72.49 o 
   7  10  11        7.03      -43.11     43.11 o 
   8  10  11     1042.22     1097.15     93.05 o 
   9  10  11       30.27       50.27     52.16 o 
  10  10  11      119.64       30.04     60.41 o 
  11  10  11      123.77      131.55     67.39 o 
  12  10  11        2.42       35.39     64.08 o 
  13  10  11        0.03      132.26     76.36 o 
  14  10  11       75.68      -45.94     76.77 o 
  15  10  11      206.12      352.54    115.73 o 
   1  11  11      271.39      310.34     53.63 o 
   2  11  11      689.96      664.54     95.07 o 
   3  11  11      180.00      117.43     56.81 o 
   4  11  11      250.47      246.79     67.46 o 
   5  11  11      149.23       87.80     55.72 o 
   6  11  11       51.97       21.67     54.24 o 
   7  11  11       36.20       47.24     52.54 o 
   8  11  11       39.96       23.79     52.32 o 
   9  11  11       36.59       33.74     54.45 o 
  10  11  11      125.75       94.93     73.70 o 
  11  11  11      287.98      306.03    116.53 o 
  12  11  11       12.45      111.59     68.63 o 
  13  11  11       68.75      -17.88     88.34 o 
  14  11  11        2.23      111.93     91.99 o 
   0  12  11      513.88      524.88     82.89 o 
   1  12  11      333.41      390.00     56.22 o 
   2  12  11       58.04       45.37     52.43 o 
   3  12  11       17.52      -48.14     52.37 o 
   4  12  11        1.80       14.32     56.01 o 
   5  12  11      353.09      330.11     74.17 o 
   6  12  11      510.88      374.73     79.03 o 
   7  12  11      405.92      411.75     80.84 o 
   8  12  11      179.91      135.93     62.02 o 
   9  12  11       30.87       21.10     64.02 o 
  10  12  11       30.35       57.06     72.13 o 
  11  12  11        0.11       20.99     72.34 o 
  12  12  11       24.52       61.62     79.62 o 
  13  12  11        3.03       89.61     98.24 o 
   1  13  11     1484.74     1919.84    109.83 o 
   2  13  11       24.15       55.27     57.59 o 
   3  13  11      381.28      329.75     76.62 o 
   4  13  11        1.62       -5.23     64.60 o 
   5  13  11      194.78      321.47     96.85 o 
   6  13  11       31.45       47.32     69.50 o 
   7  13  11       82.88      -43.57     66.20 o 
   8  13  11      138.75      187.33     79.33 o 
   9  13  11      210.42       95.02     70.78 o 
  10  13  11        2.08      -50.49     65.24 o 
  11  13  11      245.97      310.24     87.24 o 
  12  13  11       13.48      120.03     90.85 o 
   0  14  11       39.80       47.25     75.69 o 
   1  14  11       38.00       32.56     48.85 o 
   2  14  11      215.46      168.47     65.30 o 
   3  14  11       41.05      121.74     71.96 o 
   4  14  11       12.93      179.83     77.17 o 
   5  14  11        6.22      -26.72     73.02 o 
   6  14  11       13.88      -28.43     85.37 o 
   7  14  11        0.21      -11.16     71.11 o 
   8  14  11      231.59      144.29    114.23 o 
   9  14  11       28.88      -32.20     76.44 o 
  10  14  11        1.26      -73.38     73.38 o 
  11  14  11      157.76      263.72     99.95 o 
   1  15  11      350.63      361.72     71.65 o 
   2  15  11       43.28      181.32     67.58 o 
   3  15  11      261.52      174.03     68.64 o 
   4  15  11        0.20      -25.83     59.74 o 
   5  15  11      457.51      231.49    120.83 o 
   6  15  11       10.26       33.02     78.80 o 
   7  15  11      158.63      107.49     81.95 o 
   8  15  11        0.02      -88.36     88.36 o 
   9  15  11       30.74       12.32    104.67 o 
   0  16  11       33.15      -13.74     73.82 o 
   1  16  11      134.44       39.10     74.59 o 
   2  16  11        6.45       95.88    111.09 o 
   3  16  11       14.16      -65.28     65.28 o 
   4  16  11       74.82      102.17     85.02 o 
   5  16  11        3.08      -15.58     75.52 o 
   6  16  11       94.51      108.74    111.70 o 
   7  16  11        0.67      -37.06     90.35 o 
   1  17  11       53.59      139.01     94.36 o 
   2  17  11       14.79      -14.01     85.66 o 
   3  17  11       56.33      112.54     89.05 o 
   4  17  11       26.57       34.57    123.63 o 
   0   0  12      407.88      243.79     96.74 o 
   1   0  12     7750.35     8738.70    488.73 o 
   2   0  12     1628.97     1589.18    151.44 o 
   3   0  12     3119.16     3219.70    187.54 o 
   4   0  12     3499.20     3527.17    122.23 o 
   5   0  12      993.75     1038.49     74.41 o 
   6   0  12      236.05      192.64     45.53 o 
   7   0  12      230.75      158.25     41.38 o 
   8   0  12     3742.41     3717.21    133.47 o 
   9   0  12      732.31      707.45     71.80 o 
  10   0  12        0.59      -23.67     43.92 o 
  11   0  12     2355.98     2323.22    134.09 o 
  12   0  12     1431.35     1426.31    121.95 o 
  13   0  12      665.18      429.21     95.95 o 
  14   0  12     1038.37     1317.57    146.09 o 
  15   0  12      244.09      185.03    177.03 o 
  16   0  12        7.34     -110.44    110.44 o 
  17   0  12        0.18        3.41    140.12 o 
  18   0  12      940.78      927.17    257.43 o 
   1   1  12      336.98      251.57     38.41 o 
   2   1  12      600.77      518.95     64.97 o 
   3   1  12       72.01      102.63     33.91 o 
   4   1  12     2463.07     2502.56     81.07 o 
   5   1  12        1.30       -8.35     22.37 o 
   6   1  12     1498.63     1533.77     61.18 o 
   7   1  12       64.97       63.79     26.23 o 
   8   1  12      667.66      700.35     48.44 o 
   9   1  12      895.80      852.46     54.49 o 
  10   1  12     1519.24     1569.29     82.16 o 
  11   1  12       58.83       55.97     42.27 o 
  12   1  12       75.19       52.12     43.41 o 
  13   1  12        0.02       26.29     52.47 o 
  14   1  12      106.13       77.78     69.58 o 
  15   1  12       78.82       94.65     71.09 o 
  16   1  12        8.14      118.68     73.25 o 
  17   1  12       85.43      164.24    105.73 o 
  18   1  12        2.97       23.59    101.27 o 
   0   2  12     5575.70     5050.02    279.30 o 
   1   2  12      912.83      799.75     66.49 o 
   2   2  12     2819.85     2569.48    109.06 o 
   3   2  12       93.62      104.76     33.80 o 
   4   2  12     3730.55     3777.72    109.30 o 
   5   2  12       71.05      106.26     28.89 o 
   6   2  12      651.25      601.39     44.07 o 
   7   2  12       75.52       58.28     26.99 o 
   8   2  12     1039.26     1078.90     58.89 o 
   9   2  12       30.86       43.76     33.78 o 
  10   2  12      520.41      568.48     51.75 o 
  11   2  12      154.74      174.28     44.31 o 
  12   2  12       13.78       10.42     42.33 o 
  13   2  12      174.12      159.18     81.20 o 
  14   2  12      413.56      294.24    135.30 o 
  15   2  12       75.37      202.04     78.29 o 
  16   2  12      303.48      169.56     90.79 o 
  17   2  12       37.81       28.58     90.23 o 
  18   2  12      319.13       98.21    135.89 o 
   1   3  12       81.77       52.54     27.66 o 
   2   3  12      163.09      134.69     36.40 o 
   3   3  12     1005.22     1030.56     78.43 o 
   4   3  12     2080.01     1998.72     99.13 o 
   5   3  12       22.70       -5.70     26.63 o 
   6   3  12      384.20      305.80     36.88 o 
   7   3  12       69.36       93.67     27.86 o 
   8   3  12        5.53       13.69     27.69 o 
   9   3  12      148.66      139.84     33.69 o 
  10   3  12      377.41      382.72     45.62 o 
  11   3  12       29.07       35.99     41.20 o 
  12   3  12       82.55       99.06     52.01 o 
  13   3  12      141.48       72.93     60.17 o 
  14   3  12      172.56       67.45     78.26 o 
  15   3  12       53.36      -79.71     79.71 o 
  16   3  12       13.93      -61.02     71.26 o 
  17   3  12       65.83       35.96     93.54 o 
  18   3  12       21.71     -105.69    105.69 o 
   0   4  12      303.50      245.40     57.80 o 
   1   4  12      547.63      661.70     52.35 o 
   2   4  12     8582.77     8717.36    186.08 o 
   3   4  12     1045.67      920.77     67.75 o 
   4   4  12      409.84      353.85     44.45 o 
   5   4  12      655.87      537.66     52.06 o 
   6   4  12       99.30       87.50     29.94 o 
   7   4  12     1724.69     1810.55     71.12 o 
   8   4  12       60.85       77.14     32.06 o 
   9   4  12     1046.22      995.12     70.48 o 
  10   4  12      141.84      123.86     44.84 o 
  11   4  12     1066.61     1030.22     80.34 o 
  12   4  12     2278.06     2031.16    185.05 o 
  13   4  12      245.74      175.43     70.04 o 
  14   4  12      143.40      149.45     81.56 o 
  15   4  12       51.12       44.47     80.84 o 
  16   4  12      359.07      111.78    150.60 o 
  17   4  12       80.71       -8.58     95.46 o 
  18   4  12        1.06       10.89    105.81 o 
   1   5  12     3961.89     3823.26     99.12 o 
   2   5  12      250.26      186.29     36.61 o 
   3   5  12       65.52       85.85     36.20 o 
   4   5  12      364.97      333.48     62.58 o 
   5   5  12      243.01      295.76     43.14 o 
   6   5  12      260.26      302.41     46.31 o 
   7   5  12      955.48      944.09     65.56 o 
   8   5  12      257.83      216.11     42.15 o 
   9   5  12       32.52      102.49     37.76 o 
  10   5  12       18.68       77.90     44.89 o 
  11   5  12       10.65       34.67     43.95 o 
  12   5  12      216.93      185.65     64.62 o 
  13   5  12       14.24      -17.57     60.09 o 
  14   5  12      116.42      293.38     95.82 o 
  15   5  12       35.33      163.88    114.49 o 
  16   5  12        0.34       87.51     74.96 o 
  17   5  12       28.54      -19.47     91.33 o 
   0   6  12     2150.68     2054.66     98.29 o 
   1   6  12      128.71      103.74     33.07 o 
   2   6  12      950.10      869.31     61.24 o 
   3   6  12      345.57      288.37     47.13 o 
   4   6  12      328.25      377.70     53.73 o 
   5   6  12       13.20        1.58     33.99 o 
   6   6  12     2390.57     2367.10     95.20 o 
   7   6  12        7.33        8.15     35.05 o 
   8   6  12     1137.66     1134.81     83.18 o 
   9   6  12     1562.13     1636.74     97.90 o 
  10   6  12     1052.07     1127.51     95.96 o 
  11   6  12       18.25       -8.76     49.03 o 
  12   6  12        9.39       22.59     59.00 o 
  13   6  12      102.25       67.80     65.60 o 
  14   6  12      130.68       13.56     80.84 o 
  15   6  12       70.83       15.06     73.91 o 
  16   6  12       25.75      111.85     89.36 o 
  17   6  12      117.70      -22.10    122.32 o 
   1   7  12      997.24      967.29     80.85 o 
   2   7  12        8.65       61.11     37.03 o 
   3   7  12       72.72      168.65     42.07 o 
   4   7  12       27.12       31.23     38.34 o 
   5   7  12       87.51       86.54     39.97 o 
   6   7  12      205.46      183.95     54.51 o 
   7   7  12      703.54      585.86     59.93 o 
   8   7  12        8.68      -36.25     36.25 o 
   9   7  12      251.62      252.41     51.89 o 
  10   7  12       24.94        9.12     47.92 o 
  11   7  12       38.50       68.16     54.76 o 
  12   7  12        6.87       20.64     63.04 o 
  13   7  12        1.18        2.62     69.26 o 
  14   7  12       79.07      147.90     79.88 o 
  15   7  12        3.48       74.40     79.19 o 
  16   7  12        6.69      213.70    124.24 o 
   0   8  12     1990.40     2133.09    120.01 o 
   1   8  12       63.14       59.71     35.97 o 
   2   8  12      135.91      131.27     43.27 o 
   3   8  12      103.87       53.62     44.28 o 
   4   8  12       40.34       78.80     47.96 o 
   5   8  12       46.11       22.93     40.63 o 
   6   8  12     1806.40     1784.04     93.64 o 
   7   8  12        1.69       65.50     41.02 o 
   8   8  12      553.68      584.59     67.20 o 
   9   8  12       99.68       52.85     46.34 o 
  10   8  12      981.20      981.57     84.36 o 
  11   8  12        7.41       -3.41     56.29 o 
  12   8  12       38.52       80.37     61.26 o 
  13   8  12        2.04      -43.74     70.71 o 
  14   8  12      286.18      248.86    104.62 o 
  15   8  12       78.68      -10.60     82.54 o 
  16   8  12      171.27      170.67    147.77 o 
   1   9  12       40.45       31.52     36.62 o 
   2   9  12      393.42      381.23     55.96 o 
   3   9  12     1354.57     1370.09    104.04 o 
   4   9  12      255.64      211.21     57.18 o 
   5   9  12      307.68      390.09     65.85 o 
   6   9  12      185.12      132.46     48.55 o 
   7   9  12       21.96      -20.72     41.13 o 
   8   9  12        6.54        7.78     46.96 o 
   9   9  12      164.50      255.64     57.64 o 
  10   9  12       73.76      138.04     61.88 o 
  11   9  12        7.85      -37.56     56.89 o 
  12   9  12       86.59       36.25     64.02 o 
  13   9  12        1.51       18.82     76.60 o 
  14   9  12       32.29       44.79     72.54 o 
  15   9  12       28.64      -63.51    117.79 o 
   0  10  12     3537.14     3691.59    196.37 o 
   1  10  12       88.19       29.10     44.78 o 
   2  10  12     1093.27     1146.80     91.49 o 
   3  10  12     1513.99     1532.52    123.20 o 
   4  10  12     1715.75     1669.97    121.51 o 
   5  10  12       13.36      -17.34     58.07 o 
   6  10  12      265.79      135.50     53.46 o 
   7  10  12       77.29       -5.82     51.75 o 
   8  10  12      221.58      190.46     91.08 o 
   9  10  12      298.29      308.52     65.64 o 
  10  10  12       45.24        6.90     60.43 o 
  11  10  12       68.55      164.24     86.71 o 
  12  10  12      724.53      872.07    159.80 o 
  13  10  12        8.65      -17.49     75.05 o 
  14  10  12      135.36      133.41    114.15 o 
  15  10  12      105.32       10.37    207.96 o 
   1  11  12      206.53      252.71     49.94 o 
   2  11  12       36.03       72.28     44.40 o 
   3  11  12       60.84        1.46     51.60 o 
   4  11  12        2.08        0.21     53.00 o 
   5  11  12       89.06       75.94     62.69 o 
   6  11  12        1.29       77.82     57.91 o 
   7  11  12      106.25       -7.50     55.45 o 
   8  11  12      113.36       79.93     59.17 o 
   9  11  12       99.09      155.44     62.44 o 
  10  11  12       86.15       39.27     68.19 o 
  11  11  12        6.81      -16.86     75.84 o 
  12  11  12       22.72      131.39     79.06 o 
  13  11  12       63.80      134.87    145.27 o 
  14  11  12       21.08      -68.90    152.16 o 
   0  12  12      677.07      812.73    104.60 o 
   1  12  12      199.94      211.92     49.78 o 
   2  12  12      265.51      288.25     61.75 o 
   3  12  12       29.17        8.39     57.46 o 
   4  12  12      488.97      503.29     84.17 o 
   5  12  12      338.83      355.50     82.09 o 
   6  12  12      525.03      545.86     92.88 o 
   7  12  12       85.03      153.81     81.16 o 
   8  12  12      267.10      180.41     67.32 o 
   9  12  12       14.57      -58.62     58.62 o 
  10  12  12      409.83      363.98    167.69 o 
  11  12  12      147.78       78.82     87.26 o 
  12  12  12       54.59      -13.67     80.13 o 
  13  12  12        5.09       56.61     97.46 o 
   1  13  12       48.59       95.16     50.02 o 
   2  13  12       17.72      -42.98     61.81 o 
   3  13  12       14.00       32.94     62.84 o 
   4  13  12      163.37      166.84     73.59 o 
   5  13  12      225.47      229.45     81.25 o 
   6  13  12        7.11       10.29     69.43 o 
   7  13  12       42.00      -77.14     77.14 o 
   8  13  12       92.47       83.53     66.68 o 
   9  13  12        1.35       64.50     66.85 o 
  10  13  12      106.70      169.16     89.26 o 
  11  13  12       46.40        8.79     88.14 o 
  12  13  12       11.41      -82.39     90.23 o 
   0  14  12      121.49       99.15     77.87 o 
   1  14  12       49.40      105.02     52.68 o 
   2  14  12      201.50      210.01     71.79 o 
   3  14  12        2.72      -42.79     70.19 o 
   4  14  12       19.22      -19.81     97.30 o 
   5  14  12       80.79       -5.41     80.75 o 
   6  14  12      217.70      358.86     86.38 o 
   7  14  12       34.94      -14.65     67.25 o 
   8  14  12       52.14      -32.81     70.25 o 
   9  14  12        1.30       59.67    102.56 o 
  10  14  12       91.44      150.61     91.25 o 
   1  15  12        0.09      -54.73     54.73 o 
   2  15  12        3.36      -15.07     66.29 o 
   3  15  12       37.72      -51.86     51.86 o 
   4  15  12        2.87       46.87     73.80 o 
   5  15  12       56.09      -68.33     68.33 o 
   6  15  12        5.86       84.30     83.24 o 
   7  15  12       26.70       14.83     80.34 o 
   8  15  12       43.68       26.56    100.58 o 
   9  15  12        5.00      -79.56    210.04 o 
   0  16  12       73.21       69.56     95.95 o 
   1  16  12       75.70       88.88    117.89 o 
   2  16  12       44.22       16.38     89.75 o 
   3  16  12       78.16      162.95     78.19 o 
   4  16  12       82.36      108.60     72.94 o 
   5  16  12        9.62       65.71     83.65 o 
   6  16  12       25.15      -34.47    100.64 o 
   1  17  12        8.56      -55.88     95.58 o 
   2  17  12      158.62      205.72    121.55 o 
   1   1  13     2188.73     2098.34    110.11 o 
   2   1  13     2580.87     2690.96    124.66 o 
   3   1  13      356.67      332.39     45.21 o 
   4   1  13      697.07      627.51     71.79 o 
   5   1  13      729.20      742.86     48.59 o 
   6   1  13      175.03      143.61     31.43 o 
   7   1  13       22.25       37.50     27.85 o 
   8   1  13      759.07      738.46     52.02 o 
   9   1  13        0.71       19.60     32.28 o 
  10   1  13      471.21      485.43     50.27 o 
  11   1  13      486.15      476.12     55.74 o 
  12   1  13       45.07        3.37     65.31 o 
  13   1  13      258.99      366.00     93.06 o 
  14   1  13       21.47       22.79     61.41 o 
  15   1  13      150.08      260.25     79.30 o 
  16   1  13       39.99       62.55     75.55 o 
  17   1  13      265.53      446.37    142.55 o 
  18   1  13       95.20       17.04    131.81 o 
   0   2  13      459.84      334.31     82.25 o 
   1   2  13     5999.24     6379.60    176.46 o 
   2   2  13     3255.61     3490.60    114.34 o 
   3   2  13       19.01       37.82     32.29 o 
   4   2  13       91.27       93.81     38.33 o 
   5   2  13       91.31       84.69     31.88 o 
   6   2  13      287.82      319.79     37.29 o 
   7   2  13      900.43      984.26     57.02 o 
   8   2  13     2098.77     1966.46     72.09 o 
   9   2  13      475.92      400.91     45.41 o 
  10   2  13        5.45      -31.43     31.43 o 
  11   2  13      305.77      354.24     55.24 o 
  12   2  13      997.29      868.10     76.90 o 
  13   2  13      151.71      125.36     67.55 o 
  14   2  13        2.43     -117.39    117.39 o 
  15   2  13      128.24      156.22     74.94 o 
  16   2  13        7.41      -78.83     78.83 o 
  17   2  13        0.05       75.45     88.71 o 
  18   2  13       92.54       83.85    130.32 o 
   1   3  13     1769.85     1783.23     78.17 o 
   2   3  13       30.19       13.01     32.32 o 
   3   3  13       79.30       80.60     36.78 o 
   4   3  13        2.05      -32.42     32.42 o 
   5   3  13     1982.37     1910.72    116.14 o 
   6   3  13      809.17      784.14     53.36 o 
   7   3  13     2431.55     2393.47     82.44 o 
   8   3  13     1160.33     1129.90     79.39 o 
   9   3  13     1346.60     1329.37     68.79 o 
  10   3  13      281.47      263.75     44.39 o 
  11   3  13     1292.45     1350.72    101.00 o 
  12   3  13      321.67      286.22     69.02 o 
  13   3  13       15.90       54.14     59.90 o 
  14   3  13      307.47      331.60     90.11 o 
  15   3  13      433.04      450.56    117.32 o 
  16   3  13      355.74      328.99    132.40 o 
  17   3  13      162.86      209.96    105.31 o 
   0   4  13     1613.73     1245.46    158.93 o 
   1   4  13     1478.14     1490.88     72.59 o 
   2   4  13      113.27       76.38     36.30 o 
   3   4  13        8.71       -0.89     33.31 o 
   4   4  13       61.14       58.98     35.36 o 
   5   4  13      100.23       35.57     33.30 o 
   6   4  13     1608.24     1617.84     76.55 o 
   7   4  13      796.07      705.63     58.79 o 
   8   4  13       58.33      104.28     38.13 o 
   9   4  13      188.91      203.98     45.85 o 
  10   4  13      631.54      546.68     64.72 o 
  11   4  13        0.84      -42.90     42.90 o 
  12   4  13      190.44      327.05     71.03 o 
  13   4  13       12.68       -8.58     83.62 o 
  14   4  13       46.62      -26.84     89.30 o 
  15   4  13      127.76       27.13    112.46 o 
  16   4  13        0.84      -13.62     82.86 o 
  17   4  13      117.02       45.73     95.48 o 
   1   5  13      220.90      226.17     36.10 o 
   2   5  13      493.13      503.78     50.26 o 
   3   5  13     3101.02     2953.32    150.94 o 
   4   5  13      772.58      734.06     66.54 o 
   5   5  13     1286.12     1253.90     77.66 o 
   6   5  13       49.88       72.26     34.79 o 
   7   5  13     1491.91     1475.61     81.20 o 
   8   5  13      100.32       61.29     39.50 o 
   9   5  13      284.80      250.72     52.20 o 
  10   5  13        3.94       15.67     40.25 o 
  11   5  13      715.73      671.06     79.26 o 
  12   5  13      161.78      181.54     64.98 o 
  13   5  13      286.29      144.44     74.10 o 
  14   5  13        0.22       42.27     73.67 o 
  15   5  13       57.69       95.62     74.62 o 
  16   5  13       11.67      147.70     91.65 o 
  17   5  13      309.56      153.84    141.21 o 
   0   6  13      479.45      368.70     76.45 o 
   1   6  13      564.90      537.25     50.57 o 
   2   6  13        1.06       13.33     31.72 o 
   3   6  13      124.11      114.31     42.52 o 
   4   6  13     1987.10     2056.18    102.11 o 
   5   6  13        2.69      -23.42     34.03 o 
   6   6  13       24.23        9.64     38.18 o 
   7   6  13      215.41      172.10     45.48 o 
   8   6  13        6.30        0.37     37.72 o 
   9   6  13      133.90      173.15     49.84 o 
  10   6  13      130.87      142.18     49.15 o 
  11   6  13      279.71      150.15     54.98 o 
  12   6  13        9.45       43.87     62.03 o 
  13   6  13        0.01      -35.58     63.86 o 
  14   6  13        0.31      -23.16     76.87 o 
  15   6  13        0.36      -23.56     81.44 o 
  16   6  13      283.39        8.96    100.32 o 
  17   6  13        2.57      -23.37    112.96 o 
   1   7  13     4462.51     4284.99    149.33 o 
   2   7  13       32.72       73.17     40.84 o 
   3   7  13       69.37      137.29     48.55 o 
   4   7  13       52.06       72.83     41.60 o 
   5   7  13      231.22      219.50     57.33 o 
   6   7  13      315.19      364.11     54.64 o 
   7   7  13        1.60      -36.79     36.79 o 
   8   7  13        0.00       85.26     41.81 o 
   9   7  13      401.70      450.97     80.07 o 
  10   7  13      416.52      394.37     76.22 o 
  11   7  13      276.26       97.88     57.27 o 
  12   7  13      195.33      143.73     70.57 o 
  13   7  13      650.71      632.69    101.74 o 
  14   7  13      240.32      200.03    126.11 o 
  15   7  13      495.69      254.23     93.74 o 
  16   7  13       65.87      -49.62     96.16 o 
   0   8  13     2113.65     2319.27    176.66 o 
   1   8  13        0.13       -2.52     39.50 o 
   2   8  13      982.59     1051.40     84.58 o 
   3   8  13      697.02      708.84     78.27 o 
   4   8  13       29.58       84.77     47.44 o 
   5   8  13       11.48       12.42     48.56 o 
   6   8  13      181.59       57.51     48.04 o 
   7   8  13      155.99       57.15     50.39 o 
   8   8  13       16.89       76.55     47.84 o 
   9   8  13        1.83      -43.88     43.88 o 
  10   8  13      237.83      101.39     54.62 o 
  11   8  13       38.21      -25.03     51.81 o 
  12   8  13        2.62        7.41     59.07 o 
  13   8  13      119.86      118.85    106.51 o 
  14   8  13        4.49       80.91     88.75 o 
  15   8  13        5.37      -80.81     80.81 o 
  16   8  13       19.52      178.99    116.97 o 
   1   9  13      274.65      298.61     54.31 o 
   2   9  13      106.16      139.71     46.97 o 
   3   9  13      615.70      560.53     77.84 o 
   4   9  13       40.90       27.89     52.88 o 
   5   9  13     1841.96     1985.19    124.74 o 
   6   9  13        1.32       22.71     46.65 o 
   7   9  13     1042.32     1241.86     99.36 o 
   8   9  13      139.65       81.99     52.99 o 
   9   9  13      929.09      944.06    101.52 o 
  10   9  13      202.55       98.64     65.13 o 
  11   9  13       18.32       68.54     65.35 o 
  12   9  13       59.81       31.85     65.53 o 
  13   9  13       63.75        2.97     61.99 o 
  14   9  13        0.13      -74.05     74.25 o 
  15   9  13       15.88        0.67    132.42 o 
   0  10  13       27.80       87.74     57.18 o 
   1  10  13     1174.98     1177.63     91.82 o 
   2  10  13      308.54      273.67     59.03 o 
   3  10  13       25.49       31.26     52.73 o 
   4  10  13     1373.99     1455.14    135.50 o 
   5  10  13        4.14        4.38     53.01 o 
   6  10  13       64.97      131.63     62.25 o 
   7  10  13        0.19       33.98     50.49 o 
   8  10  13      678.17      682.57     83.11 o 
   9  10  13        7.79      -34.89     51.20 o 
  10  10  13       37.29       50.80     69.20 o 
  11  10  13       16.30      -65.64     65.64 o 
  12  10  13        1.99       -1.99     67.99 o 
  13  10  13       22.65       23.68    103.22 o 
  14  10  13      108.56       59.75     92.99 o 
   1  11  13      511.13      750.32     69.23 o 
   2  11  13      279.22      165.43     57.98 o 
   3  11  13      612.76      519.22     81.22 o 
   4  11  13       32.32      106.82     57.64 o 
   5  11  13      113.91      222.04     67.03 o 
   6  11  13       11.58       43.95     60.88 o 
   7  11  13        3.62      -59.27     59.27 o 
   8  11  13      134.26      135.97     63.07 o 
   9  11  13      212.99      255.73     72.00 o 
  10  11  13       74.60       89.52     74.93 o 
  11  11  13      290.29      295.55    130.10 o 
  12  11  13       43.87       -0.86     76.84 o 
  13  11  13      311.22      497.83    140.47 o 
   0  12  13      577.70      817.21    106.59 o 
   1  12  13       26.44       48.92     45.11 o 
   2  12  13       28.92       19.44     56.70 o 
   3  12  13       37.40      -48.44     48.44 o 
   4  12  13        9.28      -19.10     57.52 o 
   5  12  13      115.02       83.22     66.41 o 
   6  12  13       49.33       48.48     69.89 o 
   7  12  13      117.12      127.50     90.90 o 
   8  12  13       93.21      167.74     91.08 o 
   9  12  13       98.14      -24.32     72.55 o 
  10  12  13       70.87       94.23    114.60 o 
  11  12  13      171.27       88.85    108.01 o 
  12  12  13       38.80      141.01     85.46 o 
   1  13  13      513.48      560.55     73.79 o 
   2  13  13      122.63      145.08     64.43 o 
   3  13  13       58.56      156.63     86.48 o 
   4  13  13        2.92       37.55     74.14 o 
   5  13  13       60.74       34.23     82.40 o 
   6  13  13      110.30      187.15     79.45 o 
   7  13  13       73.72       70.72     85.17 o 
   8  13  13       75.91       82.92     64.12 o 
   9  13  13       44.59      147.84     92.55 o 
  10  13  13      109.11      -15.28    128.24 o 
  11  13  13        1.50        4.43     92.87 o 
   0  14  13        0.37       39.22     70.40 o 
   1  14  13      228.64      365.94     77.40 o 
   2  14  13      157.40      158.72     85.01 o 
   3  14  13      168.55      125.09    101.33 o 
   4  14  13       80.83       17.61     80.84 o 
   5  14  13        3.53      -24.29     67.28 o 
   6  14  13      100.19       85.57    113.13 o 
   7  14  13        2.53      -15.70    103.31 o 
   8  14  13      286.12      147.56     78.10 o 
   9  14  13      316.43      479.84    159.31 o 
  10  14  13       23.00       63.07    178.26 o 
   1  15  13      106.41      142.49     67.88 o 
   2  15  13       27.79       55.03     68.86 o 
   3  15  13      277.45      110.62     88.04 o 
   4  15  13       51.53      -43.45     74.41 o 
   5  15  13       78.38      131.23     84.00 o 
   6  15  13       29.44       72.48     99.30 o 
   7  15  13       81.28      119.00     91.70 o 
   8  15  13      135.44      121.19    114.67 o 
   0  16  13        6.76       36.93    130.31 o 
   1  16  13       43.26       63.54     93.68 o 
   2  16  13      123.77      198.84     80.18 o 
   3  16  13       16.92       50.99     72.22 o 
   4  16  13       64.42       69.10     80.22 o 
   5  16  13       30.12       84.49     89.59 o 
   0   0  14     2818.38     2932.60    142.33 o 
   1   0  14     3118.36     3125.75    197.22 o 
   2   0  14     3813.05     3704.14    359.10 o 
   3   0  14       62.13       62.84    104.84 o 
   4   0  14     5249.61     5685.14    227.15 o 
   5   0  14     4244.14     4179.30    200.80 o 
   6   0  14     3592.18     3298.22    189.02 o 
   7   0  14     3272.14     3599.41    138.42 o 
   8   0  14      563.98      559.42     68.53 o 
   9   0  14     1381.69     1282.15     97.13 o 
  10   0  14     2020.20     2116.06    128.95 o 
  11   0  14     1346.12     1440.95    122.65 o 
  12   0  14      679.03      636.05     92.77 o 
  13   0  14      291.96      294.73     85.62 o 
  14   0  14       18.27      109.46     82.06 o 
  15   0  14       17.95     -134.02    134.02 o 
  16   0  14       55.77      155.15    160.82 o 
  17   0  14        9.70      -84.02    142.51 o 
   1   1  14      201.72      213.21     53.84 o 
   2   1  14      508.42      461.05     68.09 o 
   3   1  14       51.38       28.27     40.51 o 
   4   1  14      235.58      173.82     42.74 o 
   5   1  14     1108.46     1063.21     72.26 o 
   6   1  14       27.06       64.78     28.17 o 
   7   1  14     2725.84     2861.49     86.77 o 
   8   1  14     4440.78     4317.89    109.96 o 
   9   1  14      243.86      273.10     40.37 o 
  10   1  14      856.28      838.23     63.40 o 
  11   1  14      440.61      473.24     59.03 o 
  12   1  14      325.43      270.25     50.45 o 
  13   1  14      614.84      601.17     79.37 o 
  14   1  14      339.57      234.31     72.54 o 
  15   1  14       13.51       48.54     72.46 o 
  16   1  14       55.56      179.79    110.97 o 
  17   1  14      120.60       19.10    125.77 o 
   0   2  14     6911.74     6886.65    389.99 o 
   1   2  14        2.64       55.82     32.45 o 
   2   2  14      189.36      207.66     48.50 o 
   3   2  14       67.17       30.03     37.68 o 
   4   2  14      730.39      681.03     64.57 o 
   5   2  14        6.00      -28.30     28.30 o 
   6   2  14     1876.76     1832.41     73.20 o 
   7   2  14       66.07       60.69     31.19 o 
   8   2  14      681.15      738.66     55.64 o 
   9   2  14     1481.29     1608.27     72.28 o 
  10   2  14      780.10      750.22     61.20 o 
  11   2  14       38.79       35.72     41.52 o 
  12   2  14       14.73      -32.99     46.13 o 
  13   2  14       34.94       32.35     57.76 o 
  14   2  14      167.06       52.55     74.37 o 
  15   2  14      172.28      108.90     91.62 o 
  16   2  14      395.81      469.76    134.77 o 
  17   2  14        0.98      -77.64     91.14 o 
   1   3  14       51.72       46.16     32.62 o 
   2   3  14      328.72      303.97     53.14 o 
   3   3  14       65.70       56.47     36.72 o 
   4   3  14      812.76      844.46     70.40 o 
   5   3  14      123.89      124.00     39.51 o 
   6   3  14        0.41       -1.84     33.48 o 
   7   3  14      892.52      748.67     55.06 o 
   8   3  14      236.08      293.80     54.44 o 
   9   3  14       16.77      -30.77     30.77 o 
  10   3  14        4.52      -16.41     36.51 o 
  11   3  14      141.61      209.35     57.15 o 
  12   3  14      135.15       90.82     58.98 o 
  13   3  14        9.05       36.51     60.16 o 
  14   3  14      118.75       97.35     77.17 o 
  15   3  14       13.37      122.76     84.24 o 
  16   3  14       50.56      -52.47     80.86 o 
  17   3  14       18.56       34.23     99.14 o 
   0   4  14     2563.18     2153.08    126.72 o 
   1   4  14      527.99      586.91     56.80 o 
   2   4  14        1.82      -23.38     32.86 o 
   3   4  14      418.05      312.60     48.82 o 
   4   4  14        8.29       -9.21     38.03 o 
   5   4  14      139.29      107.90     44.00 o 
   6   4  14      678.42      657.13     56.24 o 
   7   4  14      177.00      176.98     42.51 o 
   8   4  14       11.85      107.83     40.12 o 
   9   4  14      212.69      221.10     50.73 o 
  10   4  14      492.47      524.74     64.83 o 
  11   4  14      580.86      622.32     68.07 o 
  12   4  14      832.86      938.35    103.59 o 
  13   4  14       42.38       27.05     98.43 o 
  14   4  14      371.24      230.87     92.24 o 
  15   4  14      129.76       79.14     81.51 o 
  16   4  14      232.06      197.30     93.45 o 
  17   4  14       10.65      -85.48     95.50 o 
   1   5  14      128.95      154.80     34.44 o 
   2   5  14      119.26      105.19     40.88 o 
   3   5  14       58.17       55.25     39.89 o 
   4   5  14       37.45      -16.84     38.70 o 
   5   5  14     3114.00     3169.67    153.10 o 
   6   5  14      985.93      961.21     72.13 o 
   7   5  14      310.21      261.49     43.33 o 
   8   5  14      241.76      179.38     45.62 o 
   9   5  14      870.06      889.69    127.38 o 
  10   5  14      784.11      850.28     76.93 o 
  11   5  14       58.20       69.33     50.96 o 
  12   5  14       31.44       89.83     70.90 o 
  13   5  14        9.64       -5.60    102.79 o 
  14   5  14       29.90      -69.72     69.72 o 
  15   5  14      172.29      125.20     82.29 o 
  16   5  14        1.49      -26.65     96.17 o 
   0   6  14       20.61      122.55     68.65 o 
   1   6  14      801.52      767.48     70.69 o 
   2   6  14     1314.56     1143.19     83.78 o 
   3   6  14       28.77       -6.67     37.94 o 
   4   6  14      300.83      304.60     58.55 o 
   5   6  14      410.12      415.24     57.46 o 
   6   6  14     2409.61     2374.25    100.78 o 
   7   6  14        1.61        6.18     36.06 o 
   8   6  14      662.80      608.09     61.64 o 
   9   6  14       67.23      107.95     57.21 o 
  10   6  14       63.26       68.79     47.65 o 
  11   6  14        0.01        7.94     51.76 o 
  12   6  14      163.15      407.58     80.41 o 
  13   6  14        2.77      -37.34     81.90 o 
  14   6  14       93.64       56.24     71.65 o 
  15   6  14       32.08      -64.52    108.52 o 
  16   6  14      179.46      142.09    101.24 o 
   1   7  14     1400.44     1382.66     91.51 o 
   2   7  14        2.86       10.18     40.48 o 
   3   7  14      440.53      478.86     70.30 o 
   4   7  14       96.23      117.78     51.11 o 
   5   7  14       58.03       12.11     44.52 o 
   6   7  14        0.26       46.30     41.05 o 
   7   7  14      664.38      670.14     64.48 o 
   8   7  14        2.73      -11.48     38.32 o 
   9   7  14      558.79      730.37     74.65 o 
  10   7  14       19.00       33.34     45.93 o 
  11   7  14       19.04      -13.71     67.87 o 
  12   7  14       50.67       63.17     68.07 o 
  13   7  14        6.36       82.92     75.27 o 
  14   7  14       91.50       34.69     73.36 o 
  15   7  14        5.69       18.65     87.71 o 
  16   7  14       75.81      156.44    121.18 o 
   0   8  14     1414.77     1493.39    117.77 o 
   1   8  14      114.66       62.55     44.56 o 
   2   8  14      786.92      932.77     82.26 o 
   3   8  14        3.77        3.74     43.63 o 
   4   8  14      835.87      730.01     83.08 o 
   5   8  14       76.71      141.64     57.04 o 
   6   8  14      971.25     1025.39     99.24 o 
   7   8  14       55.01       32.66     48.42 o 
   8   8  14      469.95      482.90     77.57 o 
   9   8  14      102.22       18.53     48.63 o 
  10   8  14      434.43      513.26     72.29 o 
  11   8  14       20.25        0.39     56.49 o 
  12   8  14        7.35      -65.06     65.06 o 
  13   8  14       22.27      106.90     65.08 o 
  14   8  14      367.27      279.08    126.97 o 
  15   8  14      222.12      134.27    127.40 o 
   1   9  14      320.63      303.80     64.76 o 
   2   9  14        3.56      -25.74     58.02 o 
   3   9  14      220.90      289.77     65.30 o 
   4   9  14        7.57       28.72     51.80 o 
   5   9  14      735.06      798.98     92.23 o 
   6   9  14      116.80      141.50     61.33 o 
   7   9  14      469.55      405.45     71.46 o 
   8   9  14      163.48      257.32     65.31 o 
   9   9  14      577.86      629.54     83.70 o 
  10   9  14       66.31      -36.72     58.51 o 
  11   9  14        2.56      -63.48     63.48 o 
  12   9  14        3.43      -14.08     63.40 o 
  13   9  14       23.67      -75.90     75.90 o 
  14   9  14       72.66      201.04     93.05 o 
   0  10  14      780.16      828.80    101.04 o 
   1  10  14      450.17      517.23     63.83 o 
   2  10  14     2545.90     2903.73    155.51 o 
   3  10  14      114.42      197.10     62.81 o 
   4  10  14      354.09      493.26     82.87 o 
   5  10  14        0.85       -0.89     56.94 o 
   6  10  14        6.95       43.34     61.45 o 
   7  10  14      136.61      191.66     71.55 o 
   8  10  14       56.98       69.16     58.61 o 
   9  10  14        3.40      -56.46     56.46 o 
  10  10  14       78.12      113.29     77.09 o 
  11  10  14        9.29       41.95     81.92 o 
  12  10  14      777.62      528.71    194.28 o 
  13  10  14       87.40       56.24     94.12 o 
  14  10  14       20.89      -25.50     97.73 o 
   1  11  14      117.36      145.19     48.08 o 
   2  11  14     1138.69     1409.96    121.20 o 
   3  11  14      378.74      321.10     79.40 o 
   4  11  14      153.50      101.11     63.18 o 
   5  11  14      406.99      375.91     86.63 o 
   6  11  14        1.48      -13.65     63.16 o 
   7  11  14      164.73      165.72     81.03 o 
   8  11  14      260.67      356.05     74.91 o 
   9  11  14        0.15      110.14     63.97 o 
  10  11  14        2.75      -40.01     64.77 o 
  11  11  14       24.69      -69.33     69.33 o 
  12  11  14       28.50      155.82     86.61 o 
  13  11  14       66.58      -19.61     99.17 o 
   0  12  14      589.25      723.95    101.17 o 
   1  12  14       39.92      114.93     49.61 o 
   2  12  14      103.64       81.31     65.29 o 
   3  12  14       40.87       71.69     64.85 o 
   4  12  14      184.68      177.30     73.88 o 
   5  12  14       25.76       83.55     70.53 o 
   6  12  14      242.50      328.98     87.65 o 
   7  12  14        4.02       26.88     78.55 o 
   8  12  14      359.04      271.72     90.54 o 
   9  12  14        0.79      -59.75     60.12 o 
  10  12  14       92.10       22.66     76.07 o 
  11  12  14      219.31      167.98    139.64 o 
  12  12  14       57.76       25.76     92.29 o 
   1  13  14        0.35      -47.20     47.20 o 
   2  13  14      141.69      251.23     66.54 o 
   3  13  14      112.95      114.63     73.43 o 
   4  13  14       63.66       26.09     85.12 o 
   5  13  14       14.19      157.64     78.18 o 
   6  13  14        0.03      128.80     75.15 o 
   7  13  14        0.99      -42.68     66.46 o 
   8  13  14        3.00      -10.55     67.78 o 
   9  13  14       23.27      -89.29     90.20 o 
  10  13  14       17.03       87.43     90.50 o 
   0  14  14       50.24       85.43     78.51 o 
   1  14  14       90.13      155.60     60.62 o 
   2  14  14      295.75      262.04    146.15 o 
   3  14  14       10.40       -9.12     82.99 o 
   4  14  14      149.37      212.62     96.26 o 
   5  14  14      311.38      300.12    138.88 o 
   6  14  14      137.14       85.34     88.39 o 
   7  14  14       16.92       74.60     85.57 o 
   8  14  14      334.91      254.81    130.02 o 
   9  14  14        1.01        4.46    105.62 o 
   1  15  14       13.78       -8.69     69.02 o 
   2  15  14        8.61       46.12     68.06 o 
   3  15  14       34.21       24.89     64.57 o 
   4  15  14      220.21      158.35    117.06 o 
   5  15  14      120.31      123.59     79.48 o 
   6  15  14      220.64      165.97    133.54 o 
   7  15  14       31.64       20.86     95.16 o 
   0  16  14       64.10      175.69    109.60 o 
   1  16  14        6.22       38.70    101.63 o 
   2  16  14        0.19       71.77     78.60 o 
   3  16  14        5.36      -31.13     74.84 o 
   4  16  14      192.55       91.98    252.56 o 
   1   1  15      227.10      174.69     54.89 o 
   2   1  15       83.28      100.86     51.03 o 
   3   1  15      821.66      866.70    105.21 o 
   4   1  15      665.15      664.81     65.08 o 
   5   1  15      629.51      657.29     64.36 o 
   6   1  15      840.63      665.93     57.36 o 
   7   1  15     2600.27     2946.73     90.53 o 
   8   1  15      246.97      264.57     40.06 o 
   9   1  15     1604.51     1694.23     85.43 o 
  10   1  15      200.14      141.94     42.91 o 
  11   1  15      800.15      771.59     69.76 o 
  12   1  15        3.55      -42.60     42.60 o 
  13   1  15      190.93      222.65     63.02 o 
  14   1  15       37.15       57.95    100.73 o 
  15   1  15       96.34       88.95     83.78 o 
  16   1  15        6.02      -72.89    107.36 o 
  17   1  15      197.18      230.18    125.67 o 
   0   2  15      507.20      511.90    105.31 o 
   1   2  15      214.76      232.60     48.29 o 
   2   2  15      464.02      600.19     71.66 o 
   3   2  15     1496.65     1479.98    122.87 o 
   4   2  15     1091.40     1020.27     79.70 o 
   5   2  15        3.98      -25.46     33.89 o 
   6   2  15     1327.26     1435.80     81.33 o 
   7   2  15       71.26       96.89     37.91 o 
   8   2  15        3.14      -27.96     29.97 o 
   9   2  15      349.24      307.08     45.43 o 
  10   2  15        0.13       20.22     38.83 o 
  11   2  15        0.42       97.58     70.08 o 
  12   2  15       25.27       57.77     53.77 o 
  13   2  15        1.47      106.95     68.48 o 
  14   2  15      658.30      667.01    114.08 o 
  15   2  15      239.56      305.61    108.01 o 
  16   2  15        0.16        0.92     87.85 o 
  17   2  15      123.18       62.29    173.66 o 
   1   3  15     2603.55     2499.65     98.43 o 
   2   3  15      303.88      328.14     58.13 o 
   3   3  15      505.03      535.10     60.23 o 
   4   3  15       12.35       -1.34     38.08 o 
   5   3  15      521.07      623.97     64.64 o 
   6   3  15     1670.88     1735.15     83.73 o 
   7   3  15       40.28       -0.26     36.73 o 
   8   3  15      511.81      522.38     60.37 o 
   9   3  15      707.57      732.02     70.15 o 
  10   3  15        0.14      -38.37     40.78 o 
  11   3  15       75.73       90.60     53.31 o 
  12   3  15        8.42      -84.73     84.73 o 
  13   3  15       41.81       71.92     68.37 o 
  14   3  15      248.48      166.52     82.85 o 
  15   3  15      500.45      733.88    171.51 o 
  16   3  15       23.17       51.69     84.67 o 
  17   3  15      104.34      272.02    146.91 o 
   0   4  15       16.42       37.93     53.06 o 
   1   4  15      661.24      759.53     70.13 o 
   2   4  15     3375.88     3405.25    134.62 o 
   3   4  15      168.60      110.94     43.74 o 
   4   4  15     2513.41     2670.85    112.26 o 
   5   4  15      235.25      335.64     53.68 o 
   6   4  15     1103.21     1052.07     77.78 o 
   7   4  15       86.52       35.75     38.65 o 
   8   4  15      865.11      949.32     71.31 o 
   9   4  15      425.95      373.31     57.70 o 
  10   4  15       34.54       53.96     48.08 o 
  11   4  15      175.52      153.92     71.27 o 
  12   4  15      121.14      303.16     73.36 o 
  13   4  15       95.09      241.45     73.54 o 
  14   4  15       52.39       52.38     76.54 o 
  15   4  15        1.42      -52.17    104.05 o 
  16   4  15       10.36      -35.81     90.69 o 
   1   5  15      209.79      249.08     46.72 o 
   2   5  15     1276.19     1285.88     87.13 o 
   3   5  15      996.84      949.74     76.96 o 
   4   5  15      288.93      226.34     47.27 o 
   5   5  15       23.53        3.80     41.43 o 
   6   5  15       71.02      -11.39     36.37 o 
   7   5  15      391.73      438.78     54.36 o 
   8   5  15       98.64       20.99     40.44 o 
   9   5  15       15.00       68.59     45.33 o 
  10   5  15       16.71      -29.70     44.58 o 
  11   5  15      212.72      236.56     56.80 o 
  12   5  15        0.06       39.75     65.39 o 
  13   5  15      334.98      321.26     85.19 o 
  14   5  15       12.01      190.37     80.15 o 
  15   5  15       52.60       72.28     93.01 o 
  16   5  15       27.12       -8.93    101.38 o 
   0   6  15     1374.25     1316.08    119.59 o 
   1   6  15       42.98       24.80     40.31 o 
   2   6  15      612.32      604.50     76.06 o 
   3   6  15      421.15      323.92     63.95 o 
   4   6  15      288.80      268.27     56.15 o 
   5   6  15        4.54       -9.84     40.47 o 
   6   6  15      296.84      338.80     59.31 o 
   7   6  15       95.49       44.93     41.11 o 
   8   6  15      384.44      441.34     56.44 o 
   9   6  15       71.57       68.35     46.62 o 
  10   6  15      117.24       68.21     51.44 o 
  11   6  15      579.35      672.36     88.07 o 
  12   6  15       22.77       11.94     62.46 o 
  13   6  15      106.95       68.04     82.59 o 
  14   6  15       22.80       20.19     75.30 o 
  15   6  15       53.61       92.65     92.77 o 
  16   6  15        0.43       98.85     99.95 o 
   1   7  15      302.31      340.16     57.55 o 
   2   7  15      354.34      319.67     60.02 o 
   3   7  15       64.73       66.17     49.29 o 
   4   7  15       56.63      117.30     55.37 o 
   5   7  15      439.05      412.78     69.65 o 
   6   7  15       95.61       66.87     53.21 o 
   7   7  15      201.24      254.31     49.01 o 
   8   7  15      463.05      503.45     62.69 o 
   9   7  15      316.67      282.73     59.83 o 
  10   7  15      169.80      196.34     58.77 o 
  11   7  15      119.24      230.87     67.14 o 
  12   7  15       18.91      -56.51     65.67 o 
  13   7  15      108.04       97.85     92.74 o 
  14   7  15      150.74       47.69    143.44 o 
  15   7  15      326.62      141.66    176.70 o 
   0   8  15     5956.31     6485.21    272.16 o 
   1   8  15        9.67      -23.52     42.09 o 
   2   8  15     1224.97     1397.39    100.06 o 
   3   8  15      471.49      476.45     75.33 o 
   4   8  15      778.56      840.93    109.73 o 
   5   8  15      204.59      149.27     55.96 o 
   6   8  15     1054.00     1167.67    105.70 o 
   7   8  15      351.94      344.72     63.47 o 
   8   8  15      315.16      284.56     61.80 o 
   9   8  15        9.43       14.51     52.08 o 
  10   8  15        3.49      -12.89     54.47 o 
  11   8  15      401.00      515.39     93.99 o 
  12   8  15       21.27       10.31     64.04 o 
  13   8  15        3.32       22.04     71.77 o 
  14   8  15        9.83       49.59     87.10 o 
  15   8  15        0.56      166.59    103.67 o 
   1   9  15      610.70      838.34     82.81 o 
   2   9  15      884.35      958.61     87.28 o 
   3   9  15     1684.05     1991.52    133.02 o 
   4   9  15       73.10      155.53     62.10 o 
   5   9  15      461.34      446.99     79.80 o 
   6   9  15      163.83      110.42     63.31 o 
   7   9  15      363.92      440.71     82.56 o 
   8   9  15        0.94      -30.17     54.84 o 
   9   9  15       79.09      151.74     60.81 o 
  10   9  15       35.24       32.28     62.25 o 
  11   9  15      106.70        4.83     97.07 o 
  12   9  15       18.91       10.54     70.68 o 
  13   9  15      347.72      275.16    124.77 o 
  14   9  15       11.16       93.89    102.47 o 
   0  10  15       12.29       53.24     58.63 o 
   1  10  15       34.87        7.59     49.58 o 
   2  10  15       58.80      219.65     66.62 o 
   3  10  15        0.37      -13.87     54.40 o 
   4  10  15        2.53       14.89     54.31 o 
   5  10  15       11.99       18.76     57.24 o 
   6  10  15       69.47      -10.48     61.71 o 
   7  10  15        4.69      -59.86     59.86 o 
   8  10  15       94.37       84.66     64.84 o 
   9  10  15        0.53      -61.78     61.78 o 
  10  10  15       24.94       11.11     69.94 o 
  11  10  15        2.92        1.64     65.14 o 
  12  10  15        1.21      -64.75     91.00 o 
  13  10  15       22.83      -35.98     88.94 o 
   1  11  15      353.07      410.18     64.04 o 
   2  11  15       90.57      183.32     96.58 o 
   3  11  15      635.49      667.05     94.46 o 
   4  11  15      132.91       58.86     68.60 o 
   5  11  15      786.72      866.33    105.04 o 
   6  11  15      169.98      326.70     81.96 o 
   7  11  15       73.09       31.17     76.57 o 
   8  11  15      187.39      106.77     92.90 o 
   9  11  15      249.42      144.08     61.33 o 
  10  11  15       11.87       82.51     77.78 o 
  11  11  15      107.55      -26.38     77.57 o 
  12  11  15       10.85      -45.67     76.35 o 
   0  12  15      513.92      379.30     91.42 o 
   1  12  15       32.71       74.30     51.97 o 
   2  12  15        0.38      -23.44     56.74 o 
   3  12  15        1.49      -47.39     76.75 o 
   4  12  15      677.31      751.53    105.61 o 
   5  12  15        0.88       42.78     68.26 o 
   6  12  15      631.44      778.92    107.99 o 
   7  12  15       21.05       75.16     82.64 o 
   8  12  15      610.08      619.29    124.61 o 
   9  12  15       71.50       66.02     70.50 o 
  10  12  15        9.59      175.17     95.51 o 
  11  12  15      103.49      172.36    112.53 o 
   1  13  15       87.78      142.10     61.07 o 
   2  13  15       15.69       57.74     64.41 o 
   3  13  15        7.16      -64.53     64.53 o 
   4  13  15       51.05      -50.35     65.73 o 
   5  13  15      133.90       -8.67     77.71 o 
   6  13  15        0.00      121.73     67.86 o 
   7  13  15      158.63      257.99    129.94 o 
   8  13  15      125.23      113.62     86.68 o 
   9  13  15      268.12      105.94    104.57 o 
  10  13  15       35.85     -142.46    172.25 o 
   0  14  15       15.39      102.22     91.75 o 
   1  14  15       27.35       41.19     64.07 o 
   2  14  15       78.99       75.94     71.92 o 
   3  14  15       31.04       -9.60     64.82 o 
   4  14  15       33.67      -28.42     73.14 o 
   5  14  15       38.20       82.39    107.25 o 
   6  14  15      252.69      119.03    102.56 o 
   7  14  15       31.68        7.11     85.20 o 
   8  14  15      330.55      175.46    138.45 o 
   1  15  15        9.83       47.81     75.91 o 
   2  15  15        1.13       39.77     74.65 o 
   3  15  15       86.18      135.47     72.66 o 
   4  15  15       10.53       37.54     74.96 o 
   5  15  15       63.76      212.97     91.73 o 
   6  15  15        1.33       -7.60    110.73 o 
   0   0  16      264.03      344.79    149.86 o 
   1   0  16      268.80      199.16     86.38 o 
   2   0  16      278.27      263.10     88.35 o 
   3   0  16      235.43      295.01     91.72 o 
   4   0  16        2.87       22.19     63.67 o 
   5   0  16     1378.43     1585.87    218.52 o 
   6   0  16      194.26      178.69    101.64 o 
   7   0  16        2.67       42.92     46.14 o 
   8   0  16     3529.75     3331.18    142.09 o 
   9   0  16      229.49      159.99     63.66 o 
  10   0  16     1731.19     1607.36    136.24 o 
  11   0  16       71.44      106.70     68.32 o 
  12   0  16      628.70      497.45    104.39 o 
  13   0  16       15.30        6.98    124.45 o 
  14   0  16        1.02       14.64    112.28 o 
  15   0  16        7.34      198.83    176.90 o 
  16   0  16      380.09      216.99    232.46 o 
   1   1  16      257.88      236.48     65.04 o 
   2   1  16       96.63       56.61     63.04 o 
   3   1  16      118.95       82.46     49.67 o 
   4   1  16     1538.53     1622.57    143.35 o 
   5   1  16     2440.42     2600.23    103.38 o 
   6   1  16      134.59      155.62     50.26 o 
   7   1  16     1707.65     1609.13     76.11 o 
   8   1  16     3240.74     3173.29     98.08 o 
   9   1  16      735.39      693.82     58.45 o 
  10   1  16       23.43       58.23     42.88 o 
  11   1  16      541.25      525.06     63.10 o 
  12   1  16        2.76      -35.32     48.20 o 
  13   1  16      398.01      386.50     92.93 o 
  14   1  16       52.54      -58.54     79.71 o 
  15   1  16        0.25       72.67     90.17 o 
  16   1  16        4.18      -95.80     95.80 o 
   0   2  16      872.37      953.80     93.96 o 
   1   2  16      526.18      484.78     81.63 o 
   2   2  16       39.47       65.24     47.05 o 
   3   2  16       37.35       85.01     47.86 o 
   4   2  16      544.69      426.71     60.13 o 
   5   2  16      165.82      171.67     43.17 o 
   6   2  16       25.07       18.27     41.04 o 
   7   2  16       15.04       49.43     38.99 o 
   8   2  16     1541.30     1627.77     84.92 o 
   9   2  16      157.23       96.01     42.23 o 
  10   2  16     1301.64     1467.67     90.51 o 
  11   2  16      227.89      256.37     76.45 o 
  12   2  16       94.50        3.87     55.89 o 
  13   2  16       40.97      -18.07     62.47 o 
  14   2  16      153.63       40.54     80.40 o 
  15   2  16       10.67       57.68     83.95 o 
  16   2  16      108.67       59.49     91.23 o 
   1   3  16      187.90      266.58     48.46 o 
   2   3  16      796.73      724.45     77.83 o 
   3   3  16      394.12      490.51     69.11 o 
   4   3  16      134.37      100.88     66.66 o 
   5   3  16        0.57        2.49     42.40 o 
   6   3  16     2102.24     2262.35    100.77 o 
   7   3  16       38.85       31.44     37.76 o 
   8   3  16        9.28      -29.32     37.99 o 
   9   3  16       21.53        8.82     43.50 o 
  10   3  16      175.81      236.72     52.54 o 
  11   3  16       21.85      124.27     59.67 o 
  12   3  16        1.10      112.08     66.58 o 
  13   3  16       12.97      -62.04     65.12 o 
  14   3  16       64.62       80.29     81.81 o 
  15   3  16       11.18      -71.22     80.11 o 
  16   3  16       76.38       84.03     93.62 o 
   0   4  16      118.12      184.26     55.51 o 
   1   4  16       16.27       19.71     38.50 o 
   2   4  16     5140.10     5710.24    186.59 o 
   3   4  16      402.46      523.17     62.51 o 
   4   4  16      838.11      962.46     85.23 o 
   5   4  16      204.71      246.88     54.60 o 
   6   4  16     2550.42     2681.64    109.57 o 
   7   4  16       11.71       -3.58     38.02 o 
   8   4  16     1392.02     1442.74     87.02 o 
   9   4  16       66.09       86.46     48.49 o 
  10   4  16      586.04      667.77     73.76 o 
  11   4  16       80.67       28.61     76.78 o 
  12   4  16      184.08       57.44     64.35 o 
  13   4  16       18.04      187.87     74.42 o 
  14   4  16      202.24      209.02    101.01 o 
  15   4  16       77.38       79.45     88.78 o 
  16   4  16       52.57      -26.52    112.00 o 
   1   5  16      196.95      201.09     54.89 o 
   2   5  16      967.15      941.06     80.93 o 
   3   5  16      706.00      675.61     72.41 o 
   4   5  16      534.35      599.04     69.38 o 
   5   5  16     1561.20     1647.47    104.10 o 
   6   5  16      447.46      519.28     66.06 o 
   7   5  16       69.16       91.85     43.43 o 
   8   5  16      104.92      148.21     44.28 o 
   9   5  16      299.96      187.04     54.71 o 
  10   5  16      300.46      276.28     60.06 o 
  11   5  16        2.08      -14.40     49.53 o 
  12   5  16       73.88      104.86     70.77 o 
  13   5  16       50.71      -18.57     69.05 o 
  14   5  16        4.10      146.71     91.78 o 
  15   5  16       24.23      229.93     96.17 o 
   0   6  16     3587.11     3604.74    189.62 o 
   1   6  16       30.08       50.53     47.08 o 
   2   6  16     3181.36     3491.86    162.06 o 
   3   6  16      631.19      533.99     77.17 o 
   4   6  16      604.82      632.14     78.79 o 
   5   6  16       47.67       13.10     50.40 o 
   6   6  16      210.87      204.46     57.56 o 
   7   6  16       29.13       13.74     50.54 o 
   8   6  16       68.48       58.01     44.23 o 
   9   6  16       65.03       13.54     48.80 o 
  10   6  16      518.47      612.49     76.35 o 
  11   6  16        4.49      -54.81     54.81 o 
  12   6  16      144.34      152.01     72.50 o 
  13   6  16        3.19       33.20     68.20 o 
  14   6  16      680.26      444.79    206.70 o 
  15   6  16       41.99      141.14    101.50 o 
   1   7  16      233.19      222.05     60.87 o 
   2   7  16       47.62      -24.18     46.52 o 
   3   7  16       50.65        3.20     48.89 o 
   4   7  16      123.60      127.72     58.33 o 
   5   7  16        1.65        5.03     50.71 o 
   6   7  16      165.52      220.98     63.73 o 
   7   7  16      178.67      213.24     60.32 o 
   8   7  16      162.04      158.55     60.52 o 
   9   7  16        6.89      -41.78     50.78 o 
  10   7  16      653.70      637.05     74.94 o 
  11   7  16       19.68      -15.48     62.31 o 
  12   7  16       54.20       29.07     90.27 o 
  13   7  16       17.98       37.78     70.03 o 
  14   7  16       31.14       30.05     82.35 o 
  15   7  16        5.32      -23.03     93.08 o 
   0   8  16       44.31      116.03     63.27 o 
   1   8  16       13.55      107.81     50.59 o 
   2   8  16      441.27      500.71     78.32 o 
   3   8  16      107.89      173.82     62.43 o 
   4   8  16       18.15       77.69     55.14 o 
   5   8  16      172.94      149.19     64.49 o 
   6   8  16     1069.23     1235.01    127.62 o 
   7   8  16        0.74      -25.37     53.03 o 
   8   8  16        4.49       18.06     53.41 o 
   9   8  16       13.40      -14.60     54.55 o 
  10   8  16      104.91       -7.63     61.57 o 
  11   8  16       64.41      133.34     68.29 o 
  12   8  16       60.39       32.15     88.19 o 
  13   8  16       64.59      -84.24     84.24 o 
  14   8  16       88.87       95.12     97.93 o 
   1   9  16      107.67      104.93     46.62 o 
   2   9  16        0.02       25.51     55.99 o 
   3   9  16      271.37      377.56     71.99 o 
   4   9  16      125.13      199.01     89.19 o 
   5   9  16      640.20      703.77     94.71 o 
   6   9  16      203.41      308.27     75.40 o 
   7   9  16      125.26       93.34     59.53 o 
   8   9  16       47.25        0.00     66.77 o 
   9   9  16        7.77       10.05     59.03 o 
  10   9  16       19.44       32.57     60.15 o 
  11   9  16        1.13        4.12     61.11 o 
  12   9  16        0.49       57.01     81.43 o 
  13   9  16       41.76      -39.64     88.44 o 
   0  10  16      219.71      248.59     83.15 o 
   1  10  16      189.42      206.76     56.87 o 
   2  10  16      161.86       84.94     63.03 o 
   3  10  16       10.76      106.88     64.95 o 
   4  10  16      311.74      334.31    113.67 o 
   5  10  16       42.86       55.36     64.36 o 
   6  10  16      238.53      389.06     84.95 o 
   7  10  16       25.05      103.29     79.22 o 
   8  10  16      218.90      180.02     75.63 o 
   9  10  16       45.58        9.17     64.00 o 
  10  10  16       42.74      -22.20     69.17 o 
  11  10  16       43.86       75.05     75.78 o 
  12  10  16      241.38      161.83     94.16 o 
   1  11  16       17.25      111.19     50.61 o 
   2  11  16       54.06      173.55     79.06 o 
   3  11  16      507.10      618.77     95.58 o 
   4  11  16      797.49      621.75     99.13 o 
   5  11  16       93.92      103.91     73.31 o 
   6  11  16      240.39      273.81     87.55 o 
   7  11  16       52.76       -7.80     82.19 o 
   8  11  16       81.76       55.01     66.94 o 
   9  11  16        4.59       27.96     68.48 o 
  10  11  16       67.12       43.86     78.61 o 
  11  11  16        5.03       78.29     76.79 o 
   0  12  16      606.40      681.89    165.63 o 
   1  12  16       29.07      -17.19     69.42 o 
   2  12  16       30.40       32.16     70.00 o 
   3  12  16        0.91      -21.93     71.33 o 
   4  12  16      414.18      226.54     81.73 o 
   5  12  16      297.65      325.75     88.34 o 
   6  12  16        4.97      -54.40     63.94 o 
   7  12  16        0.27      -34.55     66.06 o 
   8  12  16        8.73      103.89     76.29 o 
   9  12  16       13.24      -83.53     83.53 o 
  10  12  16      152.93      115.98    114.92 o 
   1  13  16       96.90      176.52     62.89 o 
   2  13  16       50.53       72.19     62.01 o 
   3  13  16       18.16      -40.57     58.72 o 
   4  13  16      107.30       42.66     66.84 o 
   5  13  16       43.10        6.09     80.26 o 
   6  13  16       15.28       10.88     81.28 o 
   7  13  16        2.16       12.15     99.13 o 
   8  13  16        1.86       45.42     89.75 o 
   9  13  16        0.19     -104.26    104.26 o 
   0  14  16       63.36      -85.38     85.38 o 
   1  14  16        0.39      -65.73     66.24 o 
   2  14  16       67.21       38.23     70.78 o 
   3  14  16        2.96       75.85     68.05 o 
   4  14  16      201.76      184.20     83.37 o 
   5  14  16       86.31       47.26     93.63 o 
   6  14  16      273.16      215.41    179.76 o 
   7  14  16        0.08      -42.67     89.88 o 
   1  15  16        4.11       36.23     74.98 o 
   2  15  16       81.73       95.63     79.68 o 
   3  15  16       25.89       74.61     83.48 o 
   4  15  16       33.43       16.77     83.81 o 
   1   1  17      397.90      363.56     76.78 o 
   2   1  17       83.38       14.34     75.55 o 
   3   1  17      513.86      373.96     65.72 o 
   4   1  17      192.49      185.00     51.45 o 
   5   1  17      671.65      762.01     75.73 o 
   6   1  17       21.12       47.94     39.73 o 
   7   1  17     3699.16     4173.40    152.45 o 
   8   1  17      126.82      108.18     40.62 o 
   9   1  17     1149.71     1184.96     74.35 o 
  10   1  17      374.46      460.15     72.22 o 
  11   1  17      158.33      278.54     60.34 o 
  12   1  17      132.73      134.89     60.05 o 
  13   1  17       54.63       59.22     73.85 o 
  14   1  17        9.74      104.35     87.32 o 
  15   1  17       27.34       96.47    115.47 o 
  16   1  17      180.45      402.37    208.34 o 
   0   2  17       22.80       -2.05     82.73 o 
   1   2  17      274.77      247.90     72.98 o 
   2   2  17       15.75        5.08     46.60 o 
   3   2  17     1314.61     1485.15    104.54 o 
   4   2  17      122.67        6.74     53.41 o 
   5   2  17      213.08      157.42     47.40 o 
   6   2  17       59.06      117.95     45.94 o 
   7   2  17     1168.18     1350.85    107.03 o 
   8   2  17      333.50      230.38     51.51 o 
   9   2  17       52.86      114.61     48.09 o 
  10   2  17       57.82       39.63     44.54 o 
  11   2  17      776.67      918.11     92.57 o 
  12   2  17      278.66      271.24     72.26 o 
  13   2  17       75.71      -35.04     78.69 o 
  14   2  17       80.20      -71.53    103.30 o 
  15   2  17       84.91      144.69     97.07 o 
  16   2  17        0.02       89.12    123.28 o 
   1   3  17      933.51     1111.39    104.66 o 
   2   3  17       19.97       45.73     51.09 o 
   3   3  17      116.20      114.27     56.85 o 
   4   3  17     1188.09     1305.53     94.55 o 
   5   3  17       77.22       89.09     46.94 o 
   6   3  17       31.06       47.12     43.53 o 
   7   3  17       32.57       30.73     44.90 o 
   8   3  17        4.41       19.45     42.60 o 
   9   3  17      301.88      349.90     61.22 o 
  10   3  17      220.40      239.68     60.25 o 
  11   3  17      350.22      432.24     72.96 o 
  12   3  17       19.00       60.73     66.69 o 
  13   3  17      190.33      234.66     81.40 o 
  14   3  17      277.96      312.65    115.90 o 
  15   3  17      329.21      557.49    166.49 o 
  16   3  17      177.55      194.87    151.64 o 
   0   4  17        8.09      -47.91     50.16 o 
   1   4  17       71.76       24.46     49.37 o 
   2   4  17      451.10      479.44     73.24 o 
   3   4  17       27.60       48.72     49.16 o 
   4   4  17       77.86       99.27     46.19 o 
   5   4  17     1460.79     1428.36     99.36 o 
   6   4  17      242.54      182.86     53.19 o 
   7   4  17      256.16      118.39     49.16 o 
   8   4  17        0.04       37.64     43.90 o 
   9   4  17       42.89       15.99     47.12 o 
  10   4  17        2.48       -7.61     49.26 o 
  11   4  17       40.04       58.42     59.12 o 
  12   4  17       63.57      120.35     66.91 o 
  13   4  17       14.08       21.36     71.78 o 
  14   4  17       20.76      -18.85    112.32 o 
  15   4  17       18.47      113.68     98.31 o 
   1   5  17      917.75     1024.40     91.35 o 
   2   5  17       13.24       28.39     57.95 o 
   3   5  17      213.03      209.12    103.44 o 
   4   5  17        0.74      -23.71     57.36 o 
   5   5  17        0.87      -48.85     48.85 o 
   6   5  17       49.35       77.28     44.57 o 
   7   5  17       32.16       36.79     45.01 o 
   8   5  17      180.38      196.02     50.62 o 
   9   5  17       83.05      115.86     50.24 o 
  10   5  17       23.45       75.88     52.28 o 
  11   5  17      272.09      373.51     83.99 o 
  12   5  17        7.23      -49.24     64.83 o 
  13   5  17      680.85      603.02    111.18 o 
  14   5  17      265.64      168.15    106.15 o 
  15   5  17      123.22       96.67    100.42 o 
   0   6  17      836.43      997.41    124.78 o 
   1   6  17      324.89      384.54     69.72 o 
   2   6  17      204.84      159.55     68.31 o 
   3   6  17     1585.50     1600.52    123.35 o 
   4   6  17       21.28      -48.96     52.15 o 
   5   6  17      480.87      481.82    109.85 o 
   6   6  17       37.07       41.70     53.74 o 
   7   6  17      123.55      160.93     54.47 o 
   8   6  17        0.13       60.73     43.57 o 
   9   6  17       32.53      194.40     55.77 o 
  10   6  17       41.72        3.59     54.21 o 
  11   6  17      196.97      241.09     90.52 o 
  12   6  17       25.72       94.55     66.27 o 
  13   6  17      119.82       29.41     70.62 o 
  14   6  17       38.05      -43.37    106.79 o 
   1   7  17       12.94       -1.91     51.79 o 
   2   7  17      384.99      409.73     76.90 o 
   3   7  17      589.58      477.87     78.77 o 
   4   7  17      262.62      290.01     69.14 o 
   5   7  17     2261.49     2458.03    138.40 o 
   6   7  17      637.96      731.91     92.56 o 
   7   7  17      690.23      676.44     98.85 o 
   8   7  17      506.27      364.93     79.35 o 
   9   7  17      140.54      180.55     64.02 o 
  10   7  17       26.02        1.27     59.82 o 
  11   7  17       77.77      -46.11     66.63 o 
  12   7  17        7.70      -64.36     64.36 o 
  13   7  17       66.50       77.54     80.46 o 
  14   7  17       22.93       75.73     93.25 o 
   0   8  17      314.10      449.06     90.93 o 
   1   8  17      438.36      369.69     62.16 o 
   2   8  17        1.97      -22.21     55.82 o 
   3   8  17     1222.54     1379.49    118.97 o 
   4   8  17       19.17       27.84     57.19 o 
   5   8  17      241.33      184.23     70.02 o 
   6   8  17        3.41      -51.96     61.58 o 
   7   8  17        0.12       97.11     58.91 o 
   8   8  17        2.28      130.02     68.17 o 
   9   8  17       48.78       44.37     77.18 o 
  10   8  17       10.80      -56.74     56.74 o 
  11   8  17      197.11        8.98     64.51 o 
  12   8  17       39.93      -13.20     81.06 o 
  13   8  17       14.56      -85.26     85.26 o 
   1   9  17     1507.90     1497.02    106.34 o 
   2   9  17        6.39       78.45     61.63 o 
   3   9  17      289.49      242.78     71.48 o 
   4   9  17      146.99       80.10     64.01 o 
   5   9  17       16.79       -2.02     61.31 o 
   6   9  17       23.72       11.09     66.09 o 
   7   9  17       18.82      -31.56     60.07 o 
   8   9  17        1.66       64.23     70.24 o 
   9   9  17        2.43      -22.02     66.68 o 
  10   9  17       11.01       65.79     55.60 o 
  11   9  17      234.90      108.38     78.26 o 
  12   9  17       29.98       34.81     87.87 o 
  13   9  17      368.36      133.29    162.57 o 
   0  10  17       61.28       97.60     75.79 o 
   1  10  17       20.52       21.02     54.12 o 
   2  10  17        9.50       -2.54     83.95 o 
   3  10  17       76.75      101.89     70.11 o 
   4  10  17      495.62      682.43     96.21 o 
   5  10  17       26.60      -63.22     65.05 o 
   6  10  17       51.41      -43.86     74.74 o 
   7  10  17        9.43       30.32     75.71 o 
   8  10  17        1.27       61.48     68.53 o 
   9  10  17        0.84       41.06     64.90 o 
  10  10  17       58.94       31.55     72.98 o 
  11  10  17        0.92        9.44     79.91 o 
  12  10  17        4.16       20.15     89.84 o 
   1  11  17       29.14      151.65     59.18 o 
   2  11  17       63.52      -56.27     59.80 o 
   3  11  17       69.21      -38.16     89.20 o 
   4  11  17       13.16       80.02     73.82 o 
   5  11  17      763.91      748.55    106.68 o 
   6  11  17        0.01       55.58     73.62 o 
   7  11  17       44.12      -57.26     74.35 o 
   8  11  17       10.13       92.84     69.38 o 
   9  11  17      139.32       32.83     95.74 o 
  10  11  17        7.18        0.59    127.09 o 
  11  11  17       67.04      -20.42     91.01 o 
   0  12  17       69.53      153.11     95.01 o 
   1  12  17       37.78      -53.62     53.62 o 
   2  12  17       18.14       43.23     62.53 o 
   3  12  17        0.73      -11.15     65.38 o 
   4  12  17      159.78      147.35     68.81 o 
   5  12  17       39.09       64.17     68.42 o 
   6  12  17       38.93       43.65     80.21 o 
   7  12  17       58.78        9.20     81.36 o 
   8  12  17        0.47      106.76     85.14 o 
   9  12  17       43.59      -12.39     93.54 o 
   1  13  17       80.09      142.59     71.65 o 
   2  13  17       29.33      137.49     68.72 o 
   3  13  17      190.53      219.92     76.85 o 
   4  13  17       54.90       73.74     75.02 o 
   5  13  17      275.70       91.70     87.93 o 
   6  13  17        0.00       75.64    104.72 o 
   7  13  17       71.31      -38.62     92.77 o 
   8  13  17       36.96      -48.75    105.58 o 
   0  14  17       56.57      172.28    103.33 o 
   1  14  17       21.81       66.09     83.41 o 
   2  14  17        1.24       29.38     74.16 o 
   3  14  17        0.06      -24.05     74.81 o 
   4  14  17       49.65      138.86     89.48 o 
   5  14  17        3.12       60.24     86.26 o 
   0   0  18      169.14      148.03    166.30 o 
   1   0  18     1202.14     1476.81    310.07 o 
   2   0  18      153.64      257.71    113.64 o 
   3   0  18      410.28      431.84    126.35 o 
   4   0  18      105.68      184.37     93.81 o 
   5   0  18     1322.58     1410.65    140.61 o 
   6   0  18      813.77      845.01    118.06 o 
   7   0  18        1.69        5.13     75.92 o 
   8   0  18     1185.87     1508.81    166.71 o 
   9   0  18      353.62      516.01     84.06 o 
  10   0  18      655.29      526.66     93.58 o 
  11   0  18      112.49      189.01     85.50 o 
  12   0  18      239.43      181.90    106.32 o 
  13   0  18       25.93       90.64    110.68 o 
  14   0  18       41.93       81.75    168.86 o 
  15   0  18        0.00     -176.78    181.78 o 
   1   1  18       63.46      142.90     74.22 o 
   2   1  18       93.45       34.49     64.51 o 
   3   1  18       22.92       31.37     48.87 o 
   4   1  18      330.09      266.23     56.11 o 
   5   1  18        0.18      117.25     49.23 o 
   6   1  18      148.99      193.98     52.92 o 
   7   1  18       69.37      166.30     52.50 o 
   8   1  18        1.90       48.89     47.76 o 
   9   1  18      445.82      474.88     72.63 o 
  10   1  18     1084.15      999.51     85.70 o 
  11   1  18      337.04      303.28     68.45 o 
  12   1  18       25.68        7.76     62.10 o 
  13   1  18       37.44       60.04     83.64 o 
  14   1  18       33.24       25.84     87.46 o 
  15   1  18       63.26       20.05    137.15 o 
   0   2  18     1746.39     2319.94    217.49 o 
   1   2  18      121.23      117.03     72.71 o 
   2   2  18       81.16      142.66     59.84 o 
   3   2  18       10.79       21.32     57.74 o 
   4   2  18      100.65      183.49     59.59 o 
   5   2  18      150.04      199.37     59.51 o 
   6   2  18      575.56      650.19     71.19 o 
   7   2  18      106.25       54.46     47.82 o 
   8   2  18      117.87      130.15     51.72 o 
   9   2  18       18.95        4.68     46.60 o 
  10   2  18      341.01      334.86     66.65 o 
  11   2  18      175.71      170.82     65.50 o 
  12   2  18      338.20      330.23     93.94 o 
  13   2  18       30.52       11.96     75.98 o 
  14   2  18      201.81      110.89    109.51 o 
  15   2  18      114.30      305.18    101.13 o 
   1   3  18      468.73      547.06     75.53 o 
   2   3  18       13.29      -38.94     48.31 o 
   3   3  18        7.24       50.93     52.25 o 
   4   3  18       72.53        6.26     52.76 o 
   5   3  18      324.68      297.38     68.80 o 
   6   3  18      206.42      212.61     52.71 o 
   7   3  18      170.72      260.03     54.91 o 
   8   3  18       31.21      -14.71     44.62 o 
   9   3  18        2.01      -42.91     42.91 o 
  10   3  18       29.16       -8.78     50.11 o 
  11   3  18       16.56       46.70     61.64 o 
  12   3  18       31.22      118.76     71.89 o 
  13   3  18       21.41       89.91     80.02 o 
  14   3  18       18.44       96.55     95.77 o 
  15   3  18        0.30       -8.11     98.64 o 
   0   4  18     1314.76     1950.36    213.89 o 
   1   4  18        1.24       -1.33     59.60 o 
   2   4  18       56.29       45.89     55.05 o 
   3   4  18       11.11       38.42     54.91 o 
   4   4  18      577.53      654.80     74.69 o 
   5   4  18      365.58      314.02     60.90 o 
   6   4  18      796.18      879.31     78.70 o 
   7   4  18       62.13       23.19     47.01 o 
   8   4  18      341.77      351.54     62.93 o 
   9   4  18      142.69      110.92     51.13 o 
  10   4  18      198.45      229.55     76.64 o 
  11   4  18       69.91      148.00     65.52 o 
  12   4  18        9.74      -12.11     84.62 o 
  13   4  18       18.15       87.95     79.47 o 
  14   4  18      179.90      109.45    100.65 o 
  15   4  18       35.32       67.70    109.89 o 
   1   5  18      308.54      310.68     78.51 o 
   2   5  18      148.46      212.26     73.76 o 
   3   5  18        5.02       34.58     62.54 o 
   4   5  18      168.33      150.71     60.12 o 
   5   5  18       81.66       28.90     54.68 o 
   6   5  18       49.68       97.85     49.59 o 
   7   5  18        6.39       59.73     48.42 o 
   8   5  18       17.21       45.23     46.81 o 
   9   5  18        4.22       24.04     51.30 o 
  10   5  18       42.66       58.11     58.03 o 
  11   5  18       17.36      -25.12     58.36 o 
  12   5  18        7.35       61.21     73.24 o 
  13   5  18        8.00       46.34    102.09 o 
  14   5  18       13.54        3.89     93.45 o 
   0   6  18     1084.68     1018.10    128.72 o 
   1   6  18      109.50      192.60     67.62 o 
   2   6  18     1874.14     1898.09    166.49 o 
   3   6  18       46.18       13.99     54.81 o 
   4   6  18       89.43       96.31     57.79 o 
   5   6  18        3.73       20.31     55.23 o 
   6   6  18       42.02      -49.25     49.69 o 
   7   6  18       16.80        5.31     53.36 o 
   8   6  18       13.92      -11.21     55.96 o 
   9   6  18       96.04       97.42     76.96 o 
  10   6  18      221.63      262.81     73.80 o 
  11   6  18       14.52        7.56     64.74 o 
  12   6  18      549.00      444.21     96.74 o 
  13   6  18       31.21       68.61     88.00 o 
  14   6  18      105.54       59.54    101.99 o 
   1   7  18       11.67       -1.03     45.15 o 
   2   7  18       57.44      111.52     70.55 o 
   3   7  18       61.43       77.62     60.02 o 
   4   7  18      322.55      289.51     75.02 o 
   5   7  18        4.72      -15.45     60.83 o 
   6   7  18       25.45      -34.10     57.49 o 
   7   7  18       66.47       25.66     55.75 o 
   8   7  18       10.85        3.68     59.26 o 
   9   7  18        0.01      -50.24     61.51 o 
  10   7  18      124.92      121.32     68.60 o 
  11   7  18        1.65       64.42     69.98 o 
  12   7  18        1.16       -1.79     79.92 o 
  13   7  18        2.04       37.22     87.65 o 
   0   8  18       47.25       56.34     75.98 o 
   1   8  18       23.93       24.49     51.38 o 
   2   8  18       20.89      -56.19     66.25 o 
   3   8  18      170.78      249.13     69.45 o 
   4   8  18      942.77      897.82    102.38 o 
   5   8  18        4.77       39.72     63.12 o 
   6   8  18      255.11      281.62     75.24 o 
   7   8  18        0.32      -39.85     55.16 o 
   8   8  18      120.56      263.78     74.56 o 
   9   8  18       24.36      -61.71     61.71 o 
  10   8  18      107.86      129.72     61.66 o 
  11   8  18       30.97      -11.24     73.19 o 
  12   8  18       33.91      -10.84     82.46 o 
  13   8  18       65.77      -28.44     94.64 o 
   1   9  18      284.33      272.90     62.34 o 
   2   9  18      132.11      330.58     80.72 o 
   3   9  18        0.01       61.85     64.64 o 
   4   9  18      309.49      391.68     82.22 o 
   5   9  18       12.95       10.18     66.22 o 
   6   9  18        5.48       13.75     70.10 o 
   7   9  18       12.95      -30.21     64.95 o 
   8   9  18        4.70       23.26     69.37 o 
   9   9  18      119.84      191.72     70.47 o 
  10   9  18       29.24      145.96     78.51 o 
  11   9  18        2.16      -10.47     79.54 o 
  12   9  18        0.97      -21.86    102.06 o 
   0  10  18      179.47      215.87    109.09 o 
   1  10  18       23.53       37.08     77.64 o 
   2  10  18      547.70      651.44     97.54 o 
   3  10  18      215.21      251.63     91.65 o 
   4  10  18       69.52       49.50     67.97 o 
   5  10  18       13.64       21.73     71.83 o 
   6  10  18      307.95      201.73     83.26 o 
   7  10  18      124.34       99.21     65.98 o 
   8  10  18      136.24       40.92     68.50 o 
   9  10  18       29.26       50.25     73.60 o 
  10  10  18       42.41      130.60    131.82 o 
  11  10  18        7.89      206.73    108.70 o 
   1  11  18       16.19      155.58     65.12 o 
   2  11  18       61.00       30.33     63.49 o 
   3  11  18       66.38       22.92     73.51 o 
   4  11  18       27.62       77.74     72.12 o 
   5  11  18        7.45       74.51     76.62 o 
   6  11  18      122.09       -2.16     67.40 o 
   7  11  18       77.47      -46.42     63.47 o 
   8  11  18        2.83      140.38     83.13 o 
   9  11  18        0.26      -26.59     77.23 o 
  10  11  18       10.23      100.43    103.67 o 
   0  12  18      594.28      697.55    191.87 o 
   1  12  18        0.88       39.76     63.69 o 
   2  12  18       49.00       35.12     56.14 o 
   3  12  18       69.36       24.90     59.31 o 
   4  12  18      224.13       56.64    114.35 o 
   5  12  18        2.12      -18.29     71.95 o 
   6  12  18       16.29       14.43     84.65 o 
   7  12  18        4.24      -51.69     75.05 o 
   8  12  18       23.11       58.37     90.72 o 
   1  13  18      152.73      188.99    118.35 o 
   2  13  18       74.94        4.73     64.03 o 
   3  13  18      115.19      122.62     72.80 o 
   4  13  18       20.05      247.98    129.99 o 
   5  13  18       29.37       32.55     81.70 o 
   6  13  18       55.98      -14.23     96.42 o 
   0  14  18        0.20      -38.50    172.41 o 
   1  14  18       27.02       96.45     88.14 o 
   2  14  18       88.22       69.88     82.87 o 
   3  14  18        8.66       23.32     84.26 o 
   4  14  18      188.76      376.47    271.44 o 
   1   1  19        1.00       67.08     71.45 o 
   2   1  19      129.79      218.47     79.55 o 
   3   1  19       69.43      132.05     58.91 o 
   4   1  19       53.06       30.75     67.53 o 
   5   1  19      381.98      596.17     80.69 o 
   6   1  19       42.81      116.59     55.65 o 
   7   1  19       90.53       12.72     54.42 o 
   8   1  19       30.82       56.91     50.95 o 
   9   1  19      222.31      228.87     64.63 o 
  10   1  19       73.45      121.28     68.30 o 
  11   1  19       46.98      132.71     58.88 o 
  12   1  19       39.60      -64.03     64.03 o 
  13   1  19        3.64       -5.02    154.07 o 
  14   1  19       28.23      -76.90    104.33 o 
  15   1  19      154.32      333.92    178.27 o 
   0   2  19      229.92      359.56    130.15 o 
   1   2  19       89.10      121.77     73.02 o 
   2   2  19     1936.20     2029.51    131.56 o 
   3   2  19        3.06       33.04     54.57 o 
   4   2  19      196.07      272.20     64.45 o 
   5   2  19      653.21      681.52     79.75 o 
   6   2  19      202.03      162.41     60.28 o 
   7   2  19       57.29       16.38     56.71 o 
   8   2  19      402.90      272.24     63.54 o 
   9   2  19       20.57       18.12     58.06 o 
  10   2  19       79.60       65.60     62.43 o 
  11   2  19        2.25      -62.66     62.66 o 
  12   2  19        6.59      148.77     71.03 o 
  13   2  19        0.19        1.51     79.68 o 
  14   2  19      122.04       79.74    101.47 o 
   1   3  19     2698.53     2648.97    141.99 o 
   2   3  19      279.95      236.83     65.24 o 
   3   3  19       48.89      -39.64     50.09 o 
   4   3  19      347.85      299.88     69.50 o 
   5   3  19      662.93      643.00     75.91 o 
   6   3  19       89.53      100.73     50.18 o 
   7   3  19      249.44      227.65     58.98 o 
   8   3  19       47.20       85.01     52.65 o 
   9   3  19      598.07      796.71     88.56 o 
  10   3  19      205.81      221.34     88.78 o 
  11   3  19      306.15      372.22     81.90 o 
  12   3  19       60.62       23.01     71.23 o 
  13   3  19      509.41      655.85    114.50 o 
  14   3  19       65.03       12.61    108.20 o 
   0   4  19      364.26      496.79    135.00 o 
   1   4  19        7.15       -2.49     64.06 o 
   2   4  19        0.49      -58.14     58.14 o 
   3   4  19      391.78      367.50     83.06 o 
   4   4  19       21.25       68.89     58.72 o 
   5   4  19       20.27        9.48     58.11 o 
   6   4  19      224.75      144.74     58.48 o 
   7   4  19       24.31       40.52     49.11 o 
   8   4  19       14.47       41.70     52.52 o 
   9   4  19       15.53      -57.83     57.83 o 
  10   4  19       26.38       73.65     59.67 o 
  11   4  19        0.05      -35.96     60.86 o 
  12   4  19      429.49      454.07    121.11 o 
  13   4  19       28.30      118.99     83.97 o 
  14   4  19        9.09      -98.87     98.87 o 
   1   5  19      844.12      695.76    143.42 o 
   2   5  19        0.42      -33.00     59.32 o 
   3   5  19      675.17      839.39    109.10 o 
   4   5  19      623.18      601.89     86.27 o 
   5   5  19       90.94       70.64     57.52 o 
   6   5  19      279.91      314.17     65.43 o 
   7   5  19      347.86      606.78     81.73 o 
   8   5  19        4.75       56.15     53.91 o 
   9   5  19      268.11      320.58     82.16 o 
  10   5  19        0.04      -55.05     55.05 o 
  11   5  19      157.58      199.64     75.24 o 
  12   5  19        4.11       41.58     79.04 o 
  13   5  19      196.30      323.08    103.89 o 
  14   5  19      271.07      247.30    115.80 o 
   0   6  19       60.41      155.77    111.66 o 
   1   6  19       40.46      125.30     69.20 o 
   2   6  19        3.85      -53.61     63.64 o 
   3   6  19       16.89      -61.42     61.42 o 
   4   6  19       53.86       84.36     58.31 o 
   5   6  19       14.01       41.73     59.05 o 
   6   6  19       55.00       99.56     60.98 o 
   7   6  19      115.40      164.45     59.74 o 
   8   6  19       35.11        3.89     63.85 o 
   9   6  19      116.41      197.44     75.06 o 
  10   6  19       13.19       73.83     69.15 o 
  11   6  19       21.65      -11.42     74.06 o 
  12   6  19       96.97      266.57    106.59 o 
  13   6  19        2.65       54.39    101.97 o 
   1   7  19        6.90      -56.10     61.66 o 
   2   7  19      160.71      317.89     84.59 o 
   3   7  19      252.07      411.39    135.86 o 
   4   7  19      250.07      257.57     76.79 o 
   5   7  19      387.77      538.24     91.53 o 
   6   7  19       70.29       92.55     82.16 o 
   7   7  19      417.43      560.78     85.38 o 
   8   7  19       77.12       52.95     68.28 o 
   9   7  19       37.25      113.63     70.33 o 
  10   7  19        4.99      -39.09     73.15 o 
  11   7  19       57.72      117.84     78.19 o 
  12   7  19        1.74       18.02     89.58 o 
  13   7  19       33.38     -132.31    132.31 o 
   0   8  19       55.90      -59.14     95.64 o 
   1   8  19      156.80       70.39     65.71 o 
   2   8  19      476.77      445.82     94.94 o 
   3   8  19       27.39      -58.85     65.47 o 
   4   8  19       15.52      154.25     72.19 o 
   5   8  19        3.82       34.65     71.44 o 
   6   8  19       17.97       28.85     71.99 o 
   7   8  19       66.27       23.26     62.89 o 
   8   8  19        0.16      -76.36     76.36 o 
   9   8  19        0.03       22.06     74.11 o 
  10   8  19        0.11      -10.07     73.93 o 
  11   8  19        1.08      -74.02     78.45 o 
  12   8  19        4.87       33.82     94.19 o 
   1   9  19       13.42       33.44     62.32 o 
   2   9  19       11.46       19.18     74.39 o 
   3   9  19     1027.37     1320.33    135.05 o 
   4   9  19        4.51       63.51     71.11 o 
   5   9  19       23.11       73.98     70.82 o 
   6   9  19      172.27       68.91     76.08 o 
   7   9  19       75.17      -11.31     82.13 o 
   8   9  19       30.22       97.49     74.34 o 
   9   9  19       66.49       53.09     78.12 o 
  10   9  19       12.97       28.46     94.80 o 
  11   9  19      271.10      136.98    106.87 o 
   0  10  19      113.73      164.67     92.42 o 
   1  10  19       52.16        4.72     67.72 o 
   2  10  19      227.70      162.59     75.98 o 
   3  10  19       12.38       97.53     80.02 o 
   4  10  19       31.18      -74.68     74.68 o 
   5  10  19        8.30      -42.45     67.87 o 
   6  10  19      106.68       20.84     63.97 o 
   7  10  19       30.40      -53.74     66.22 o 
   8  10  19        5.73      -42.09     69.45 o 
   9  10  19       11.07      -21.27     77.56 o 
  10  10  19        0.39      160.72    114.07 o 
   1  11  19      177.99      130.42     79.06 o 
   2  11  19       28.87      127.84     64.58 o 
   3  11  19       99.08       76.29     84.67 o 
   4  11  19      265.92      196.24    109.16 o 
   5  11  19       24.65       35.03     87.20 o 
   6  11  19        0.15      -40.67     74.90 o 
   7  11  19      175.39       58.49    114.83 o 
   8  11  19       14.49      -36.13     77.78 o 
   9  11  19      100.64      116.04     92.07 o 
   0  12  19      224.25       89.41     84.28 o 
   1  12  19       36.10       12.91     66.23 o 
   2  12  19        5.49       29.53     71.13 o 
   3  12  19       13.05       33.53     64.21 o 
   4  12  19       42.15      -60.00     77.45 o 
   5  12  19       48.74      125.94     88.33 o 
   6  12  19      193.32      129.15     98.30 o 
   7  12  19       37.08      -67.20     83.74 o 
   1  13  19       64.10      -33.19    120.35 o 
   2  13  19      164.88      261.40     89.06 o 
   3  13  19      109.14      244.46     88.02 o 
   4  13  19       57.02      159.01     80.59 o 
   5  13  19      109.89      228.12    151.05 o 
   0   0  20      610.40      688.97    224.17 o 
   1   0  20     1431.52     2370.88    522.85 o 
   2   0  20     2003.55     1975.42    245.25 o 
   3   0  20      114.46       31.84     73.61 o 
   4   0  20     1027.18     1409.00    149.26 o 
   5   0  20       83.12       48.70     71.69 o 
   6   0  20      120.07       47.50     77.54 o 
   7   0  20      193.83      209.04     89.47 o 
   8   0  20     1599.83     1631.70    168.61 o 
   9   0  20        2.61      -75.87     75.87 o 
  10   0  20      578.92      617.75    124.02 o 
  11   0  20      384.36      281.92    215.20 o 
  12   0  20      222.53      354.02    125.32 o 
  13   0  20      176.35      -36.92    207.73 o 
  14   0  20        6.48     -167.76    167.76 o 
   1   1  20      808.37      813.42    128.16 o 
   2   1  20      211.16      137.32     76.83 o 
   3   1  20        5.55       12.45     54.25 o 
   4   1  20        7.11       -4.74     50.50 o 
   5   1  20       20.16       69.06     52.43 o 
   6   1  20      755.26      713.89     84.49 o 
   7   1  20       16.71      -33.27     54.08 o 
   8   1  20       96.50      187.83     63.62 o 
   9   1  20        7.17       -4.56     58.73 o 
  10   1  20       25.47      -45.91     65.03 o 
  11   1  20        4.43       -4.66     73.53 o 
  12   1  20      252.78      370.56     94.95 o 
  13   1  20       24.45       -9.21    100.92 o 
  14   1  20       36.49       77.05    357.34 o 
   0   2  20      281.58      255.07    118.45 o 
   1   2  20       50.49       15.78     70.09 o 
   2   2  20      275.61      218.63     70.53 o 
   3   2  20       58.51      -22.32     53.65 o 
   4   2  20      612.47      830.34    115.44 o 
   5   2  20       38.40       -4.01     75.06 o 
   6   2  20      359.57      412.89     69.76 o 
   7   2  20       85.21        7.76     57.54 o 
   8   2  20      181.59      109.69     56.28 o 
   9   2  20       55.80       74.80     69.89 o 
  10   2  20       27.07      -33.40     64.67 o 
  11   2  20        0.51       -8.26     66.15 o 
  12   2  20       82.25      208.43     80.08 o 
  13   2  20        8.45      102.62     88.26 o 
  14   2  20      360.82      430.38    144.75 o 
   1   3  20      218.63      187.58     81.23 o 
   2   3  20      188.08      255.48     71.63 o 
   3   3  20      187.04      284.48     73.12 o 
   4   3  20      503.42      411.00     77.60 o 
   5   3  20        0.26      -66.32     66.32 o 
   6   3  20        2.40      -40.28     54.50 o 
   7   3  20      143.92      241.69     59.70 o 
   8   3  20        0.75       82.62     76.62 o 
   9   3  20        2.03       27.68     59.32 o 
  10   3  20       68.12       50.73     63.12 o 
  11   3  20        5.49       65.83     72.04 o 
  12   3  20        9.20       62.33     81.08 o 
  13   3  20        7.67       96.18     86.60 o 
   0   4  20       32.13      -12.72    103.73 o 
   1   4  20       68.10       40.88     71.75 o 
   2   4  20      343.89      447.26     96.37 o 
   3   4  20      298.21      307.10     85.78 o 
   4   4  20      134.40      159.81     78.91 o 
   5   4  20      148.68      314.03     99.13 o 
   6   4  20       23.87       40.55     59.63 o 
   7   4  20       31.44       27.62     56.89 o 
   8   4  20      121.37      148.92     63.73 o 
   9   4  20       18.32      -44.40     57.11 o 
  10   4  20       15.46        2.40     61.80 o 
  11   4  20       27.09      150.92    103.28 o 
  12   4  20      186.76      251.08     95.10 o 
  13   4  20        4.76      -37.80     90.84 o 
   1   5  20      532.73      626.35    113.87 o 
   2   5  20       50.80       38.54     71.95 o 
   3   5  20        2.28       52.55     73.53 o 
   4   5  20      289.74      249.17     79.46 o 
   5   5  20        7.87       -9.41     55.91 o 
   6   5  20        2.21      -24.06     56.27 o 
   7   5  20        3.28       38.31     58.93 o 
   8   5  20       11.54      -10.83     66.75 o 
   9   5  20        1.27        1.80     64.65 o 
  10   5  20      257.35      276.23     87.27 o 
  11   5  20        7.06       90.00     86.93 o 
  12   5  20       33.57       87.86     90.19 o 
  13   5  20       85.87      218.57    100.26 o 
   0   6  20      181.67      284.35    120.88 o 
   1   6  20        8.89      -31.84     67.69 o 
   2   6  20       76.73      126.64     77.94 o 
   3   6  20        0.44       25.17     71.23 o 
   4   6  20      134.36       24.75     74.44 o 
   5   6  20       23.38       22.45     61.06 o 
   6   6  20      150.27      331.41     73.64 o 
   7   6  20       36.62       76.10     75.36 o 
   8   6  20      121.78       73.68     70.88 o 
   9   6  20       20.03      -45.78     70.66 o 
  10   6  20      275.95      234.79     88.18 o 
  11   6  20       94.66      -76.59    169.58 o 
  12   6  20        6.18       39.71    101.08 o 
   1   7  20       14.45       84.29     76.58 o 
   2   7  20       86.58       75.76     83.01 o 
   3   7  20       48.13      -12.35     73.78 o 
   4   7  20        6.55       86.91     70.85 o 
   5   7  20       41.02       15.30     68.96 o 
   6   7  20       20.18      -27.35     66.35 o 
   7   7  20        2.99      -31.31     60.87 o 
   8   7  20       45.49       68.42     72.08 o 
   9   7  20       44.96       80.97    109.90 o 
  10   7  20       39.23      -86.39     86.39 o 
  11   7  20        0.36      -84.03    100.74 o 
  12   7  20       35.90       -5.44    104.34 o 
   0   8  20      137.12      139.36    151.93 o 
   1   8  20       44.35      107.14     76.01 o 
   2   8  20      364.26      449.91     98.87 o 
   3   8  20      118.02      167.46     88.78 o 
   4   8  20      344.75      429.13     94.43 o 
   5   8  20        0.74       61.08     77.86 o 
   6   8  20      476.04      393.29     92.64 o 
   7   8  20        2.26       44.14     66.55 o 
   8   8  20       92.75      203.26     80.79 o 
   9   8  20       10.45      107.00     80.03 o 
  10   8  20      241.00      311.20    107.87 o 
  11   8  20        3.83      -32.00     98.72 o 
   1   9  20       26.58      133.24     80.28 o 
   2   9  20       18.36       82.30     80.49 o 
   3   9  20      440.31      485.25    107.77 o 
   4   9  20      200.57      125.33     79.76 o 
   5   9  20       26.77      -27.34     67.82 o 
   6   9  20        5.71      -64.97     64.97 o 
   7   9  20        4.11      -61.61     68.39 o 
   8   9  20       42.10       91.65     75.43 o 
   9   9  20      104.70      116.93     85.32 o 
  10   9  20        3.43       21.47     87.30 o 
   0  10  20      747.04      920.90    415.09 o 
   1  10  20       83.32       14.00    105.71 o 
   2  10  20       16.09      -74.18     75.00 o 
   3  10  20       44.58      -22.56     69.16 o 
   4  10  20      538.59      315.93    163.39 o 
   5  10  20       90.26      125.55     71.86 o 
   6  10  20       29.71       46.52     78.80 o 
   7  10  20        2.65       43.24     79.55 o 
   8  10  20      225.37       86.91    106.02 o 
   9  10  20        0.14      -32.86     91.54 o 
   1  11  20       14.56       35.22     78.00 o 
   2  11  20       26.18      -42.80     90.32 o 
   3  11  20      239.04      151.58     85.18 o 
   4  11  20        6.22      -67.25     72.80 o 
   5  11  20       22.00      -78.38     81.15 o 
   6  11  20       20.61      -11.35     88.91 o 
   7  11  20        1.85       62.97     83.58 o 
   0  12  20      592.05      632.50    468.21 o 
   1  12  20       33.49      132.49     79.37 o 
   2  12  20      137.58       56.72     84.82 o 
   3  12  20        7.45      -26.70     82.95 o 
   4  12  20      180.28       29.00     83.66 o 
   5  12  20      169.02      120.95    138.78 o 
   6  12  20      104.57     -149.61    149.61 o 
   1  13  20        2.29       15.81    106.54 o 
   2  13  20        2.83      -37.94    103.32 o 
   1   1  21      277.45      295.16     92.67 o 
   2   1  21      121.51      181.06     68.20 o 
   3   1  21      431.79      465.12     84.07 o 
   4   1  21        4.07      -27.96     54.50 o 
   5   1  21      132.64       92.55     61.75 o 
   6   1  21        2.62       84.91     63.73 o 
   7   1  21      362.30      495.08    109.69 o 
   8   1  21       52.15       -2.95     69.89 o 
   9   1  21      220.91      338.52     85.77 o 
  10   1  21      168.13      213.70     81.16 o 
  11   1  21        4.96      -75.02     75.02 o 
  12   1  21       63.64       -3.17     89.84 o 
  13   1  21      151.24      116.42    196.49 o 
   0   2  21       37.23       36.89    110.23 o 
   1   2  21       29.39       -2.51     61.88 o 
   2   2  21       59.58       69.05     63.56 o 
   3   2  21        2.00       11.11     59.55 o 
   4   2  21      128.71      130.71     75.19 o 
   5   2  21      506.60      715.57     85.45 o 
   6   2  21      295.73      242.84     93.72 o 
   7   2  21       23.67        1.24     60.07 o 
   8   2  21       55.36      107.23     68.89 o 
   9   2  21        5.84      -62.07     62.07 o 
  10   2  21       35.56      -76.66    103.21 o 
  11   2  21        0.17       15.60     85.37 o 
  12   2  21        1.21      -43.98     86.27 o 
  13   2  21        0.00      107.88    109.93 o 
   1   3  21      327.24      430.83     97.60 o 
   2   3  21      173.17      159.88     94.64 o 
   3   3  21      618.64      486.58    111.23 o 
   4   3  21      273.29      370.44     94.87 o 
   5   3  21       73.92       10.17     56.24 o 
   6   3  21      106.14      134.09     67.48 o 
   7   3  21       27.04      -14.19     60.37 o 
   8   3  21       16.77        4.50     56.90 o 
   9   3  21       21.86       40.50     66.26 o 
  10   3  21      116.28       66.85     80.43 o 
  11   3  21      173.34      355.47    102.65 o 
  12   3  21        3.68      -83.12     83.12 o 
  13   3  21      208.66      349.89    126.16 o 
   0   4  21        0.14       86.29    109.35 o 
   1   4  21        3.61       -5.86     73.86 o 
   2   4  21       38.41       28.21     85.39 o 
   3   4  21      189.46      147.43     81.71 o 
   4   4  21      273.04      224.19     83.30 o 
   5   4  21      179.67      245.43     88.05 o 
   6   4  21        1.98      -63.25     63.25 o 
   7   4  21        0.56      -11.15     58.70 o 
   8   4  21       10.37       12.07     79.30 o 
   9   4  21        8.96      -64.58     64.58 o 
  10   4  21        6.21      -33.54     71.85 o 
  11   4  21       20.78       35.90     83.73 o 
  12   4  21      280.96      184.36    113.63 o 
   1   5  21      232.32      191.79     87.53 o 
   2   5  21        9.23       18.92     74.86 o 
   3   5  21       10.73       63.29     73.89 o 
   4   5  21       67.50      117.84     78.40 o 
   5   5  21       95.25      128.14     87.08 o 
   6   5  21       17.66       56.37     63.82 o 
   7   5  21      341.95      421.13     80.67 o 
   8   5  21        0.27      -67.32     67.32 o 
   9   5  21      234.11      307.85     85.60 o 
  10   5  21       64.29       57.76     79.73 o 
  11   5  21       41.03        1.35     85.31 o 
  12   5  21       33.15      107.41    123.15 o 
   0   6  21      133.66       93.21    120.42 o 
   1   6  21       82.43       94.69     81.15 o 
   2   6  21       18.87      -72.13     72.13 o 
   3   6  21        0.01       25.70     78.60 o 
   4   6  21       33.01       63.65     77.19 o 
   5   6  21        4.31      -72.15     73.48 o 
   6   6  21       14.78      -50.97     59.66 o 
   7   6  21       45.83       31.09     62.92 o 
   8   6  21       15.96      -44.25     72.31 o 
   9   6  21       62.07      124.69     80.18 o 
  10   6  21       66.81      230.63     93.58 o 
  11   6  21        0.46       77.86    111.21 o 
   1   7  21        4.93      106.47     82.93 o 
   2   7  21      172.06      130.52     87.60 o 
   3   7  21      220.05      216.59     95.11 o 
   4   7  21       38.41      -71.20     71.20 o 
   5   7  21      483.82      765.57    108.81 o 
   6   7  21        0.24      -62.38     67.25 o 
   7   7  21       54.44       58.03     87.55 o 
   8   7  21        1.03      -70.32     70.32 o 
   9   7  21      273.31      231.40     93.25 o 
  10   7  21       19.15       24.50     84.65 o 
  11   7  21      318.37      411.24    138.98 o 
   0   8  21      491.71      586.39    157.96 o 
   1   8  21        1.43        1.36     81.29 o 
   2   8  21       11.43       62.94     89.59 o 
   3   8  21        1.29      -88.66     88.66 o 
   4   8  21        8.79       56.28     87.28 o 
   5   8  21        2.68      -33.24     63.38 o 
   6   8  21       18.61       -9.05     77.58 o 
   7   8  21       16.82       43.58     76.68 o 
   8   8  21      110.49      126.59     85.72 o 
   9   8  21      222.90      471.19    101.74 o 
  10   8  21      110.86      144.58     97.37 o 
   1   9  21      175.90      -12.55     88.88 o 
   2   9  21       46.85       55.61     77.97 o 
   3   9  21       76.53      104.50     80.50 o 
   4   9  21       73.95      176.14     76.11 o 
   5   9  21      363.12      131.07    136.58 o 
   6   9  21        0.46      -71.67     71.67 o 
   7   9  21      382.72      311.17     95.60 o 
   8   9  21       10.43      -53.54     86.34 o 
   9   9  21       58.67      121.66     90.04 o 
   0  10  21      140.87       86.96     99.05 o 
   1  10  21       16.97      -44.99     75.55 o 
   2  10  21       11.20       16.49     77.59 o 
   3  10  21        0.02        3.93     81.97 o 
   4  10  21       29.46      152.88    102.13 o 
   5  10  21       48.01       66.69     85.33 o 
   6  10  21       21.83      -44.68     82.23 o 
   7  10  21       86.55      117.16     89.61 o 
   8  10  21        0.36       69.24     99.18 o 
   1  11  21      291.77      158.48     91.56 o 
   2  11  21        0.01       76.58     88.81 o 
   3  11  21       17.21        9.94     88.31 o 
   4  11  21        1.14      -24.40     85.18 o 
   5  11  21       33.47       39.37     91.83 o 
   6  11  21       21.35       24.37    100.27 o 
   0  12  21      135.32      242.12    162.65 o 
   1  12  21       31.39      106.75    127.35 o 
   2  12  21      159.20       50.63    103.54 o 
   3  12  21       33.64       28.37     94.83 o 
   0   0  22      494.51      828.59    249.27 o 
   1   0  22      261.79      276.07    134.52 o 
   2   0  22      673.79      548.97    156.05 o 
   3   0  22      280.91      268.28     92.12 o 
   4   0  22       97.65      -77.58     77.58 o 
   5   0  22       26.34      197.39     99.17 o 
   6   0  22      915.02     1155.75    201.35 o 
   7   0  22       39.70       66.17    100.81 o 
   8   0  22        3.12     -106.17    106.17 o 
   9   0  22       49.26        5.48     98.82 o 
  10   0  22        1.48        3.62    137.93 o 
  11   0  22       78.23      -29.28    135.67 o 
  12   0  22      106.59      241.91    155.91 o 
   1   1  22        0.69       22.48     79.13 o 
   2   1  22      211.47      138.72     73.33 o 
   3   1  22      119.68      232.94     76.02 o 
   4   1  22       94.40       79.47     64.56 o 
   5   1  22       66.08       26.76     63.95 o 
   6   1  22       20.27      -59.81     59.81 o 
   7   1  22       14.83      -18.59     63.35 o 
   8   1  22       47.86       25.45     71.64 o 
   9   1  22       55.80      -73.36     74.12 o 
  10   1  22      285.99      250.86    109.88 o 
  11   1  22       34.32      -41.58    109.34 o 
  12   1  22       28.17      -11.22     94.91 o 
   0   2  22        5.39       69.15    122.56 o 
   1   2  22        7.76      -33.77     74.96 o 
   2   2  22      424.36      747.45    118.58 o 
   3   2  22       82.42       55.11     64.29 o 
   4   2  22      316.96      162.58     65.53 o 
   5   2  22       14.78       84.46     63.67 o 
   6   2  22      204.91      318.23     76.92 o 
   7   2  22       25.55       47.68     64.99 o 
   8   2  22       14.61       29.28     66.39 o 
   9   2  22       61.91       10.71     77.93 o 
  10   2  22      154.95      180.84     89.06 o 
  11   2  22        3.48       46.27     84.61 o 
  12   2  22      183.05      367.82    111.79 o 
   1   3  22        0.15       74.57     88.24 o 
   2   3  22      247.94      256.21     92.42 o 
   3   3  22        2.74      -26.19     76.89 o 
   4   3  22        1.44       12.00     75.20 o 
   5   3  22        0.28       59.85     68.32 o 
   6   3  22      104.26       38.77     74.18 o 
   7   3  22       33.70       84.84     68.04 o 
   8   3  22       29.31       85.53     75.11 o 
   9   3  22        5.18      -15.59     76.34 o 
  10   3  22        0.07       67.25     87.91 o 
  11   3  22       44.54       91.56     86.39 o 
  12   3  22       92.93      109.12    111.99 o 
   0   4  22      912.70     1047.73    192.26 o 
   1   4  22       67.84      161.36     93.92 o 
   2   4  22       36.46        9.76     77.67 o 
   3   4  22        1.82      -25.25     79.02 o 
   4   4  22      324.22      378.71     98.19 o 
   5   4  22        6.81      -27.36     67.30 o 
   6   4  22       24.89      137.73     75.25 o 
   7   4  22        1.33      -60.61     80.32 o 
   8   4  22      220.58      418.17     89.79 o 
   9   4  22        0.12       91.37     86.05 o 
  10   4  22      144.38      239.81    106.12 o 
  11   4  22        1.19      -27.42     96.04 o 
   1   5  22        6.87      211.14     83.50 o 
   2   5  22       14.11      -31.40     84.87 o 
   3   5  22        1.13      -11.20     77.47 o 
   4   5  22        0.55      -48.13     95.08 o 
   5   5  22      333.76      351.34    101.78 o 
   6   5  22       34.52       22.46     71.60 o 
   7   5  22      364.55      452.15     99.33 o 
   8   5  22      163.25       90.96     83.74 o 
   9   5  22       23.43        2.62     83.61 o 
  10   5  22       34.16      110.73     90.12 o 
  11   5  22       73.37      317.70    106.43 o 
   0   6  22       74.59       15.53    118.68 o 
   1   6  22      104.02       80.22     84.72 o 
   2   6  22       63.63      165.11     91.92 o 
   3   6  22        0.10       38.05     94.06 o 
   4   6  22      225.50      154.71     93.77 o 
   5   6  22       82.42      -46.79    104.61 o 
   6   6  22      174.00      166.93     86.82 o 
   7   6  22       16.11       45.24     76.69 o 
   8   6  22      248.60      372.78     97.51 o 
   9   6  22       19.54      179.77     89.20 o 
  10   6  22      108.36      202.68     94.09 o 
   1   7  22        7.98       80.42     90.50 o 
   2   7  22        1.38        4.18     84.92 o 
   3   7  22        1.68       81.47     88.18 o 
   4   7  22       56.82       -0.63     90.19 o 
   5   7  22       12.65      -14.51    103.84 o 
   6   7  22        6.35      -46.07     68.66 o 
   7   7  22        0.66      166.49     73.98 o 
   8   7  22        0.04      -79.84     79.84 o 
   9   7  22        4.28      -28.60     96.47 o 
  10   7  22       41.61      156.29    118.93 o 
   0   8  22       89.49       69.49    113.93 o 
   1   8  22       33.30       28.10     74.67 o 
   2   8  22        3.48        5.27     71.34 o 
   3   8  22        3.18      114.46     77.75 o 
   4   8  22      483.12      339.27    196.32 o 
   5   8  22        4.00      -76.92     76.92 o 
   6   8  22      152.15      150.74     97.13 o 
   7   8  22       23.67       63.17     87.71 o 
   8   8  22      143.32      125.44    130.00 o 
   9   8  22        1.76       28.99    109.82 o 
   1   9  22       13.85      -66.28     66.28 o 
   2   9  22       50.53       34.99     83.82 o 
   3   9  22        0.00       -0.05     87.99 o 
   4   9  22       78.33      113.00     90.60 o 
   5   9  22        9.64      -86.77     86.77 o 
   6   9  22       30.32       25.45     82.31 o 
   7   9  22       13.60       33.68     92.05 o 
   8   9  22       31.66      -76.51    189.82 o 
   0  10  22      266.06      138.41    344.30 o 
   1  10  22        1.18      -34.11     80.06 o 
   2  10  22      149.36     -114.07    192.89 o 
   3  10  22        4.12      -10.79     91.90 o 
   4  10  22       29.42       97.41     98.22 o 
   5  10  22        9.92       32.10     86.46 o 
   6  10  22      232.65      155.24    101.93 o 
   1  11  22        4.19      -49.50     92.35 o 
   2  11  22       71.39       83.11    101.17 o 
   3  11  22       15.00      199.16    114.54 o 
   1   1  23      350.91      442.59    114.09 o 
   2   1  23        1.12     -112.61    117.69 o 
   3   1  23       23.62       88.57     69.99 o 
   4   1  23        0.00       -4.19     63.77 o 
   5   1  23      361.88      408.87     82.98 o 
   6   1  23        0.57      -63.87     63.87 o 
   7   1  23      140.96      243.03     78.94 o 
   8   1  23        0.06      -29.47     79.69 o 
   9   1  23      155.16      145.45     89.80 o 
  10   1  23       32.10       97.60    101.97 o 
  11   1  23       87.42       49.74    124.74 o 
   0   2  23      256.81      109.29    141.55 o 
   1   2  23        7.17      -57.85     91.23 o 
   2   2  23       19.82       14.26     86.85 o 
   3   2  23       14.32       23.43     84.95 o 
   4   2  23      281.33      493.93     98.59 o 
   5   2  23      135.71      100.34     68.38 o 
   6   2  23       28.61      -31.45     78.04 o 
   7   2  23        9.99       54.41     70.79 o 
   8   2  23       85.06       81.60     72.31 o 
   9   2  23       22.79       66.13     87.83 o 
  10   2  23       27.71       84.25     98.73 o 
  11   2  23      132.16      289.71    118.85 o 
   1   3  23       77.80       45.56     91.89 o 
   2   3  23       70.33      268.06     96.87 o 
   3   3  23      294.84      420.13    101.16 o 
   4   3  23      172.05      231.18     97.62 o 
   5   3  23      289.16      275.67     85.33 o 
   6   3  23      131.86       84.77     80.17 o 
   7   3  23        0.20       -1.44     75.42 o 
   8   3  23        0.22        4.82     86.86 o 
   9   3  23       13.55      147.66    100.65 o 
  10   3  23        0.33      -56.34    113.11 o 
  11   3  23       79.41      222.61    100.57 o 
   0   4  23        5.66       31.10    136.58 o 
   1   4  23      128.89      177.83     96.04 o 
   2   4  23        0.36       42.57     83.60 o 
   3   4  23        9.71       27.11     84.70 o 
   4   4  23        5.72       -6.15     84.59 o 
   5   4  23       19.67       71.53     79.96 o 
   6   4  23        3.33       32.56     81.81 o 
   7   4  23       21.88       95.57     80.82 o 
   8   4  23       10.55       -2.89    104.47 o 
   9   4  23       14.70       54.56    104.30 o 
  10   4  23       15.69      -42.43     96.00 o 
   1   5  23      312.15      368.67    112.05 o 
   2   5  23        7.05      -21.01     82.04 o 
   3   5  23      109.34      154.69     99.68 o 
   4   5  23        1.54       79.30     89.14 o 
   5   5  23       56.46      -57.43     83.27 o 
   6   5  23       73.50       97.56     89.06 o 
   7   5  23      184.37      263.29     95.18 o 
   8   5  23        1.89      -86.03     86.03 o 
   9   5  23      295.26      514.01    100.91 o 
  10   5  23       11.49       76.43    100.98 o 
   0   6  23       20.52       70.77    124.07 o 
   1   6  23      166.93       86.12     96.63 o 
   2   6  23       39.93      123.23     93.16 o 
   3   6  23        7.13        4.04     82.67 o 
   4   6  23       94.81      100.20     80.37 o 
   5   6  23        2.17       59.73     84.71 o 
   6   6  23       15.03       25.02     79.59 o 
   7   6  23      186.35      475.12    105.49 o 
   8   6  23        3.65       -2.14     84.57 o 
   9   6  23        8.60      164.03     92.31 o 
   1   7  23        4.77       16.45     67.09 o 
   2   7  23       14.31       37.29     69.39 o 
   3   7  23      194.10       61.96     73.77 o 
   4   7  23       46.76        0.79    153.13 o 
   5   7  23      237.87      154.61     96.24 o 
   6   7  23       18.41      -38.85     91.07 o 
   7   7  23      193.49      288.73    145.56 o 
   8   7  23       21.15       50.15     95.79 o 
   0   8  23        0.01     -108.58    116.84 o 
   1   8  23        3.84       28.95     74.19 o 
   2   8  23      115.15      175.63    104.74 o 
   3   8  23        2.73      -46.00     83.15 o 
   4   8  23       52.32       25.44     85.79 o 
   5   8  23       51.26      126.66     95.19 o 
   6   8  23       81.02      144.04     87.43 o 
   7   8  23        0.02      -90.57     90.57 o 
   1   9  23       24.75       17.79     88.00 o 
   2   9  23       54.45      -66.59     88.27 o 
   3   9  23       10.78       80.45     97.54 o 
   4   9  23        2.66       29.40     95.20 o 
   5   9  23       11.53      -96.65     96.65 o 
   6   9  23        8.22      -92.95    109.51 o 
   0  10  23       93.46      209.82    144.64 o 
   1  10  23        0.56       -7.36     93.39 o 
   2  10  23       27.61      -96.27     96.74 o 
   3  10  23        3.67       -6.25     99.53 o 
   0   0  24       92.12      285.46    215.89 o 
   1   0  24       68.54     -118.04    118.04 o 
   2   0  24       12.32       28.29    100.92 o 
   3   0  24        2.53        3.24     97.77 o 
   4   0  24      276.25      650.03    132.66 o 
   5   0  24        4.47       92.25    101.86 o 
   6   0  24        5.65      -98.05     98.05 o 
   7   0  24       37.93      282.38    116.21 o 
   8   0  24       13.66      -86.63    108.26 o 
   9   0  24      228.86      391.96    166.24 o 
  10   0  24       33.00     -162.89    162.89 o 
   1   1  24        0.01       94.09     95.76 o 
   2   1  24       61.92      106.88     95.94 o 
   3   1  24       20.05      -62.28     62.28 o 
   4   1  24        1.70       67.54     78.29 o 
   5   1  24        0.27      122.00     85.68 o 
   6   1  24       93.40      102.03     79.03 o 
   7   1  24       80.66       54.14     78.06 o 
   8   1  24        1.33      -80.22     80.22 o 
   9   1  24        4.34       -4.61    102.19 o 
  10   1  24        1.23      108.07    110.36 o 
   0   2  24      103.85     -122.82    122.82 o 
   1   2  24       92.05       67.83     95.54 o 
   2   2  24      242.80      223.60     98.39 o 
   3   2  24       56.91       89.14     87.25 o 
   4   2  24      199.44      278.50     89.67 o 
   5   2  24        1.93      -79.10     79.10 o 
   6   2  24      280.19      314.27    101.71 o 
   7   2  24       11.06       48.12     88.26 o 
   8   2  24       45.00       98.85     82.51 o 
   9   2  24      115.31      279.36     99.81 o 
  10   2  24       68.51      207.45    120.84 o 
   1   3  24       13.46       50.74     88.95 o 
   2   3  24       11.70       16.19     90.57 o 
   3   3  24       37.99      -28.44    100.50 o 
   4   3  24       47.28      153.40     86.37 o 
   5   3  24        0.21      -19.33     84.92 o 
   6   3  24        9.89      -81.94     81.94 o 
   7   3  24        5.59      168.90    111.55 o 
   8   3  24        5.63      -94.41     94.41 o 
   9   3  24        0.15       67.58    125.17 o 
   0   4  24      139.32       32.35    114.65 o 
   1   4  24       26.62      -54.89     79.88 o 
   2   4  24      561.32      373.26    153.98 o 
   3   4  24        0.37      133.67     85.92 o 
   4   4  24      104.96      250.90    129.22 o 
   5   4  24        2.21      -74.23     76.96 o 
   6   4  24       98.82      -25.27     84.46 o 
   7   4  24        9.52      -11.00     85.49 o 
   8   4  24       80.88      220.08    106.56 o 
   9   4  24       24.71      161.61    107.78 o 
   1   5  24        2.78       26.36     68.43 o 
   2   5  24      110.61       64.14     75.30 o 
   3   5  24      122.57       59.37     84.54 o 
   4   5  24       22.75       62.48     78.50 o 
   5   5  24       25.70       79.51     77.93 o 
   6   5  24       39.97       56.09     90.24 o 
   7   5  24        1.32      -38.47     89.98 o 
   8   5  24        0.30        5.46    106.01 o 
   0   6  24       39.84       16.15     92.68 o 
   1   6  24        0.83      -41.07     73.14 o 
   2   6  24        2.17      -70.49     70.49 o 
   3   6  24        0.63      -68.35     76.86 o 
   4   6  24       52.73      -86.16     86.16 o 
   5   6  24        7.68      -71.48     93.68 o 
   6   6  24       37.88       11.64     88.80 o 
   7   6  24        2.35      -56.12     98.80 o 
   8   6  24      206.84      146.36    120.49 o 
   1   7  24        8.68        7.29     81.22 o 
   2   7  24       60.20      197.98     97.26 o 
   3   7  24        6.66      -36.22     86.22 o 
   4   7  24       45.66       26.64     93.10 o 
   5   7  24       12.37       -6.80     95.01 o 
   6   7  24       26.33      -88.35     88.35 o 
   7   7  24       17.26       87.78    116.46 o 
   0   8  24        9.85       -9.80    123.75 o 
   1   8  24       65.75       39.16     89.24 o 
   2   8  24      152.06      -66.90     94.11 o 
   3   8  24      114.83      -53.29     96.11 o 
   4   8  24      124.91      116.18    110.57 o 
   5   8  24        0.49       53.61    108.58 o 
   1   9  24        0.09       15.86     98.20 o 
   2   9  24        2.60        5.61     97.85 o 
   3   9  24        1.40      -51.27    105.37 o 
   1   1  25       55.18       28.45     70.03 o 
   2   1  25       35.87       82.61     74.22 o 
   3   1  25      309.93      253.66    175.60 o 
   4   1  25        6.36      -77.93     77.93 o 
   5   1  25      165.29      168.01     91.79 o 
   6   1  25       19.29      166.81     90.23 o 
   7   1  25      128.04      232.84     88.94 o 
   8   1  25        1.68      -29.49     85.61 o 
   9   1  25       94.53      226.40    156.33 o 
   0   2  25       38.78      -62.48     87.89 o 
   1   2  25       12.55       15.98     63.10 o 
   2   2  25       45.41      -42.06     66.44 o 
   3   2  25        0.93       85.97     73.62 o 
   4   2  25       38.57       56.38     73.56 o 
   5   2  25       24.55      -32.77     83.16 o 
   6   2  25       41.55      165.96     93.25 o 
   7   2  25        0.41       78.16     87.95 o 
   8   2  25       22.09       55.29    107.17 o 
   1   3  25        2.68      -66.18     86.91 o 
   2   3  25        0.17      -69.01     69.01 o 
   3   3  25       84.64      132.53     87.14 o 
   4   3  25       66.12      -16.50     94.68 o 
   5   3  25        0.19      117.49     90.67 o 
   6   3  25       77.61      157.06     92.19 o 
   7   3  25       53.08      -40.87     92.20 o 
   8   3  25        1.33       69.27    116.25 o 
   0   4  25        0.04      -51.86    105.01 o 
   1   4  25        1.50      -40.20     80.58 o 
   2   4  25       85.45        4.64     76.16 o 
   3   4  25        1.59       25.22     89.55 o 
   4   4  25       19.61        3.06     89.05 o 
   5   4  25       26.82      -87.46     87.46 o 
   6   4  25      106.80       43.74    105.68 o 
   7   4  25        0.59      -12.83     89.77 o 
   1   5  25      261.35      107.94     91.78 o 
   2   5  25        0.95      -47.80     84.43 o 
   3   5  25      129.57      151.13    110.31 o 
   4   5  25       32.29       41.11     98.47 o 
   5   5  25      150.02      290.55    127.41 o 
   6   5  25       56.50       52.02    104.30 o 
   7   5  25       92.87       44.05     97.61 o 
   0   6  25        4.59      160.76    132.18 o 
   1   6  25       23.64      -26.79     88.91 o 
   2   6  25        7.44      -71.03     87.70 o 
   3   6  25       43.98       29.92     92.89 o 
   4   6  25       20.11      -29.06     95.63 o 
   5   6  25       45.08       41.78     93.64 o 
   6   6  25       23.33      -25.29    100.02 o 
   1   7  25      281.94      109.22     94.48 o 
   2   7  25        1.81       49.19    100.77 o 
   3   7  25      112.53       70.08    102.17 o 
   4   7  25       49.53       65.82    105.70 o 
   0   8  25        0.25     -107.57    132.36 o 
   1   8  25       60.04      -15.34     96.25 o 
   2   8  25        0.83        3.85     99.76 o 
   0   0  26        6.86       31.07    182.51 o 
   1   0  26       74.05      -43.44    117.15 o 
   2   0  26       87.11       38.99    144.86 o 
   3   0  26        0.00     -149.86    149.86 o 
   4   0  26        3.05       54.86    159.24 o 
   5   0  26        0.61      118.55    124.78 o 
   6   0  26      129.54      190.40    133.90 o 
   7   0  26       27.25       60.74    192.70 o 
   1   1  26        3.16      -58.75     83.55 o 
   2   1  26       21.61       65.04     79.27 o 
   3   1  26      124.86      103.63     86.16 o 
   4   1  26       13.54       33.43     96.38 o 
   5   1  26        6.80      -20.37     95.52 o 
   6   1  26        8.21     -110.76    151.50 o 
   7   1  26       85.28       60.71    104.72 o 
   0   2  26        4.04      -25.84    190.61 o 
   1   2  26      121.51       33.53     86.84 o 
   2   2  26      158.15       25.03     88.35 o 
   3   2  26       32.06      -34.33     80.21 o 
   4   2  26      284.21      487.44    147.12 o 
   5   2  26       13.56        1.45     92.46 o 
   6   2  26      214.92      378.89    121.05 o 
   7   2  26       23.51     -182.38    203.71 o 
   1   3  26        5.94      -22.53     88.14 o 
   2   3  26       53.96       49.59     94.31 o 
   3   3  26        0.28      -63.39     93.63 o 
   4   3  26        1.88       10.35     95.64 o 
   5   3  26       95.32      276.79    112.77 o 
   6   3  26        1.22      -69.43    100.35 o 
   0   4  26      397.29      -98.49    114.84 o 
   1   4  26        3.78      -24.27     86.59 o 
   2   4  26      137.10      114.43    100.19 o 
   3   4  26      199.74      134.82    123.57 o 
   4   4  26      101.02       26.46     90.63 o 
   5   4  26        2.57       12.81    104.64 o 
   1   5  26       11.21      -74.79     87.21 o 
   2   5  26      114.90      -29.43     92.13 o 
   3   5  26        3.24      -75.91    108.83 o 
   4   5  26      101.25       20.97    114.03 o 
   5   5  26       81.29      132.43    222.22 o 
   0   6  26       76.07       74.89    139.81 o 
   1   6  26        3.20      -89.74     89.74 o 
   2   6  26        3.90       33.07    101.71 o 
   3   6  26       18.81      -11.65    100.70 o 
   1   1  27       60.68       -6.83     87.50 o 
   2   1  27        0.59       57.76     96.53 o 
   3   1  27       28.51       83.13    107.05 o 
   4   1  27        4.98      -71.05    119.31 o 
   0   2  27      346.46      -38.40    136.94 o 
   1   2  27       33.77      -93.80     93.80 o 
   2   2  27        0.33      -65.90    102.41 o 
   3   2  27       38.50      127.81     96.19 o 
   4   2  27      104.26      173.61    106.64 o 
   1   3  27       21.43       51.12    103.64 o 
   2   3  27        0.12       96.35    103.72 o 
   3   3  27      152.43       94.51    100.16 o 
   0   4  27        2.91      138.80    135.87 o 
   1   4  27      120.70        5.92     97.32 o 
   2   4  27        5.73       37.64    100.59 o 
                                                 
